# Supplementary material for: Reference intervals for selected haematological and biochemical parameters among apparently healthy adults in different eco-geographical zones in Ghana
Source: PLoS One. 2021 Jan 20;16(1):e0245585. doi: 10.1371/journal.pone.0245585 (PMC7817015; doi:10.1371/journal.pone.0245585)
Supplement: S1 File — (XLSX) [file pone.0245585.s001.xlsx]

## Sheet: Data (Haematology)
StudyZone	Participant ID	Age	Gender	RBC	Hb	HCT	MCV	MCH	MCHC	RDW_CV	RDW_SD	PLT	WBC	LYM_Abs	MON_Abs	NEU_Abs	EOS_Abs	BAS_Abs	Lym_Percent	Mon_Percent	Neu_Percent	Eos_Percent	Bas_Percent	Sickling	Hb Electrophoresis	HBV	HCV	HIV	Malaria	ESR	G6PD
Coastal Savannah	CS-5553-19	18	Male	5.23	14.9	44.7	85.4	31.1	33.3	10.7	31.2	319	6.82	2.55	0.6	3.02	0.48	0.12	37.7	8.9	44.7	7	1.7	Positive	AS	Negative	Negative	Negative	Negative	4	Normal
Coastal Savannah	CS-5552-19	22	Male	5.48	14.4	43.8	80	30.7	32.9	8.9	24.7	297	5.51	1.8	0.32	2.85	0.42	0.08	32.9	5.8	52.1	7.6	1.6	Positive	AS	Negative	Negative	Negative	Negative	2	Normal
Coastal Savannah	CS-5554-19	24	Female	4.61	13.5	39.8	86.3	30	33.9	10.2	30	290	7.05	3.21	0.52	3.03	0.13	0.13	45.8	7.3	43.2	1.9	1.8	Negative	A	Negative	Negative	Negative	Negative	7	Normal
Coastal Savannah	CS-5558-19	28	Male	5.21	14.4	43.9	84.4	25	32.9	10.1	28.8	147	3.82	1.68	0.46	1.59	0.04	0.04	44.2	12.1	41.7	0.9	1.1	Negative	A	Negative	Negative	Negative	Negative	5	Normal
Coastal Savannah	CS-5557-19	50	Male	4.99	14.1	42.6	85.4	32.6	33.2	10.8	31.2	274	7.16	3.12	0.59	3.25	0.12	0.05	43.8	8.2	45.6	1.7	0.7	Negative	AC	Negative	Negative	Negative	Negative	17	Normal
Coastal Savannah	CS-5556-19	27	Female	4.58	12.7	38.3	83.7	28.9	33.2	11.1	31.8	261	5.2	2.37	0.43	2.02	0.25	0.08	46	8.4	39.3	4.8	1.5	Negative	AC	Negative	Negative	Negative	Negative	12	Normal
Coastal Savannah	CS-5559-19	27	Male	5.32	14.5	43.8	82.3	28.1	33	10.6	29.4	196	6.05	2.09	0.35	3.19	0.29	0.11	34.7	5.8	52.8	4.8	1.9	Positive	AS	Negative	Negative	Negative	Negative	9	Normal
Coastal Savannah	CS-5560-19	32	Male	5.17	14.5	43.2	83.6	21.7	33.5	9.7	27.6	198	5.43	1.66	0.39	3.27	0.05	0.04	30.7	7.2	60.3	1	0.8	Positive	AS	Negative	Negative	Negative	Negative	15	Normal
Coastal Savannah	CS-5562-19	28	Male	5.3	14.5	43.1	81.3	29.4	33.6	9.6	26.5	194	4.33	1.79	0.5	1.6	0.32	0.09	41.6	11.6	37.2	7.4	2.2	Positive	AS	Negative	Negative	Negative	Negative	5	Normal
Coastal Savannah	CS-5563-19	36	Male	4.88	12.2	37	75.8	31	33.1	10.2	26.5	227	4.9	2.75	0.57	1.35	0.09	0.13	56.3	11.7	27.5	1.8	2.7	Negative	A	Negative	Negative	Negative	Negative	5	Normal
Coastal Savannah	CS-5564-19	33	Male	5.54	14.6	44.2	79.9	30.6	33	9.6	26.5	327	5.97	3.04	0.33	2.43	0.06	0.1	51	5.6	40.7	1	1.7	Negative	A	Negative	Negative	Negative	Negative	10	Normal
Coastal Savannah	CS-5565-19	34	Male	6.14	15.6	47.5	77.3	22.2	32.9	9.6	25.3	262	3.69	1.48	0.31	1.73	0.11	0.04	40.2	8.3	47.5	2.9	1.1	Positive	AS	Negative	Negative	Negative	Negative	5	Normal
Coastal Savannah	CS-5566-19	29	Male	5.22	14	41.2	78.9	30.7	34	9.1	24.7	170	5.92	1.82	0.5	3.16	0.36	0.06	30.8	8.4	53.6	6.2	1	Negative	A	Negative	Negative	Negative	Negative	3	Normal
Coastal Savannah	CS-5570-19	22	Male	4.68	13.5	37.7	80.4	25.6	35.9	10.2	27.6	354	8.88	2.51	0.88	4.68	0.69	0.1	28.4	9.9	52.9	7.7	1.1	Negative	A	Negative	Negative	Negative	Negative	14	Normal
Coastal Savannah	CS-5568-19	30	Male	4.31	14.7	42	97.3	27.4	35.1	10.2	34.1	225	5.34	1.83	0.85	2.44	0.11	0.09	34.4	15.9	45.9	2.1	1.7	Negative	A	Negative	Negative	Negative	Negative	8	Normal
Coastal Savannah	CS-5572-19	47	Female	4.54	14.1	38.6	85.1	29.3	36.5	9.9	28.8	237	8.59	4.3	0.6	3.37	0.17	0.12	50.2	7	39.4	2	1.4	Negative	A	Negative	Negative	Negative	Negative	10	Normal
Coastal Savannah	CS-5571-19	23	Male	5.08	14.6	42.2	83	30.8	34.7	9.8	27.6	254	6.91	1.54	0.13	5.14	0.01	0.06	22.4	1.9	74.8	0.1	0.8	Negative	A	Negative	Negative	Negative	Negative	3	Normal
Coastal Savannah	CS-5573-19	18	Female	4.48	12.2	35	78.2	27.7	34.8	9.9	26.5	277	5.08	1.43	0.88	2.55	0.12	0.08	28.2	17.4	50.4	2.4	1.6	Negative	A	Negative	Negative	Negative	Negative	5	Normal
Coastal Savannah	CS-5574-19	23	Male	5.26	11.6	34.9	66.4	23.9	33.2	12.9	28.8	353	4.78	2.23	0.39	1.8	0.26	0.09	46.9	8.1	37.6	5.4	2	Negative	AC	Negative	Negative	Negative	Negative	4	Normal
Coastal Savannah	CS-5575-19	28	Female	4.8	13.2	37.4	77.8	29.5	35.4	10.2	27	267	4.65	2.36	0.37	1.75	0.07	0.08	51.1	7.9	37.8	1.5	1.7	Negative	A	Negative	Negative	Negative	Negative	8	Normal
Coastal Savannah	CS-5580-19	54	Female	4.85	13.5	38	78.3	25.4	35.5	11.2	30	278	6.45	2.49	0.41	3.36	0.07	0.12	38.6	6.4	52	1.2	1.8	Positive	AS	Negative	Negative	Negative	Negative	3	Normal
Coastal Savannah	CS-5577-19	43	Male	5.79	15.6	46.9	81	32.8	33.2	10.6	29.4	237	6.72	3.37	0.54	2.66	0.04	0.09	50.1	8	39.8	0.7	1.4	Negative	C	Negative	Negative	Negative	Negative	5	Normal
Coastal Savannah	CS-5578-19	32	Male	4.61	13.2	37	80.1	26.6	35.7	9.5	25.9	240	5.2	2.3	0.45	1.96	0.44	0.04	44.1	8.8	37.8	8.5	0.8	Negative	A	Negative	Negative	Negative	Negative	4	Normal
Coastal Savannah	CS-5583-19	30	Male	5.34	15.4	42.9	80.2	27.5	36	9.3	25.9	253	4.12	2.05	0.58	1.34	0.07	0.08	49.8	14	32.5	1.7	2	Negative	A	Negative	Negative	Negative	Negative	2	Normal
Coastal Savannah	CS-5582-19	31	Male	5.14	13.4	38.6	75.2	27.6	34.8	11.2	28.8	289	4.79	2.36	0.37	1.84	0.08	0.13	49.3	7.8	38.4	1.7	2.8	Negative	A	Negative	Negative	Negative	Negative	2	Normal
Coastal Savannah	CS-5579-19	26	Male	5.36	15.4	42.8	79.8	26.2	36.1	9.6	25.9	281	3.42	1.37	0.21	1.67	0.09	0.06	40.2	6.3	49.4	2.5	1.6	Negative	A	Negative	Negative	Negative	Negative	6	Normal
Coastal Savannah	CS-5576-19	24	Male	5.34	15.2	42.1	78.8	25.9	36.1	9.9	26.5	256	5.22	2.55	0.36	1.95	0.25	0.1	49.1	7	37.4	4.7	1.8	Negative	A	Negative	Negative	Negative	Negative	4	Normal
Coastal Savannah	CS-5586-19	37	Female	4.23	11.6	31.8	75.1	32.3	36.7	9.1	23.5	255	4.12	1.64	0.35	1.91	0.12	0.09	40	8.5	46.4	2.9	2.2	Negative	A	Negative	Negative	Negative	Negative	10	Normal
Coastal Savannah	CS-5587-19	18	Male	5.57	14.3	40.2	72.3	30.2	35.6	9.7	24.1	307	4.45	2.34	0.37	1.5	0.13	0.09	52.9	8.3	33.8	3	2	Negative	A	Negative	Negative	Negative	Negative	2	Normal
Coastal Savannah	CS-5588-19	23	Male	5.18	14.1	38.8	74.8	30.1	36.5	9.7	24.7	270	7.89	2.24	0.48	4.64	0.42	0.08	28.5	6.1	59.1	5.3	1	Negative	A	Negative	Negative	Negative	Negative	11	Normal
Coastal Savannah	CS-5590-19	32	Female	4.92	13.5	36.2	73.5	30.7	37.3	9.4	24.1	328	4.6	2.11	0.44	1.91	0.05	0.08	45.9	9.7	41.7	1.1	1.6	Negative	A	Negative	Negative	Negative	Negative	4	Normal
Coastal Savannah	CS-5591-19	33	Male	5.84	14.8	41.1	70.4	32.3	35.9	9.8	23.5	214	4.8	1.57	0.51	2.6	0.05	0.06	32.7	10.7	54.3	1	1.3	Positive	AS	Negative	Negative	Negative	Negative	2	Normal
Coastal Savannah	CS-5593-19	27	Male	4.4	12.7	33.7	76.7	32.6	37.6	10.4	27	227	3.76	1.38	0.43	1.69	0.21	0.05	36.6	11.5	44.9	5.6	1.4	Positive	AS	Negative	Negative	Negative	Negative	1	Normal
Coastal Savannah	CS-5592-19	25	Male	5.36	14.3	38.4	71.6	32.2	37.2	8.9	22.3	228	4.55	1.91	0.68	1.59	0.31	0.05	42.1	15	35	6.9	1	Negative	A	Negative	Negative	Negative	Negative	5	Normal
Coastal Savannah	CS-5595-19	29	Male	5.56	15.2	41.6	74.9	29.6	36.5	9.4	24.1	227	4.84	2.14	0.32	2.05	0.25	0.07	44.3	6.6	42.5	5.1	1.5	Negative	A	Negative	Negative	Negative	Negative	4	Normal
Coastal Savannah	CS-5584-19	19	Female	4.07	12.7	32.8	80.7	26.3	38.8	9.7	27	365	6.44	3.38	1.06	1.85	0.05	0.07	52.5	16.6	28.9	0.8	1.2	Negative	A	Negative	Negative	Negative	Negative	8	Normal
Coastal Savannah	CS-5597-19	44	Male	5.52	12.5	34.6	62.7	30.9	36.2	11.2	24.1	273	8.01	3.34	0.61	3.33	0.57	0.13	41.8	7.6	41.8	7.2	1.6	Negative	A	Negative	Negative	Negative	Negative	12	Normal
Coastal Savannah	CS-5596-19	21	Male	5.68	16.4	43.7	76.9	26	37.6	8.8	23.5	245	5.15	2.05	0.36	2.58	0.06	0.09	39.8	7	50.2	1.2	1.8	Negative	A	Negative	Negative	Negative	Negative	3	Normal
Coastal Savannah	CS-5603-19	40	Male	5.33	14.7	32.9	61.7	26.7	44.6	12.4	25.3	172	3.89	1.57	0.27	1.78	0.17	0.08	40.4	7	46.2	4.3	2.1	Negative	A	Negative	Negative	Negative	Negative	2	Normal
Coastal Savannah	CS-5604-19	38	Male	6.18	14.4	32.2	52.1	30.6	44.8	12.2	21.2	230	4.65	2.33	0.5	1.68	0.04	0.08	50.3	10.8	36.3	0.9	1.7	Negative	A	Negative	Negative	Negative	Negative	4	Normal
Coastal Savannah	CS-5608-19	21	Male	4.63	13.1	28.1	60.8	30.2	46.5	9.5	20	124	5.13	2.25	0.38	1.84	0.55	0.08	44	7.5	36.1	10.8	1.6	Negative	AC	Negative	Negative	Negative	Negative	2	Normal
Coastal Savannah	CS-5605-19	45	Male	4.68	13	27.6	59	28.8	47.1	9.8	20.6	180	4.39	1.96	0.35	1.9	0.1	0.06	44.9	8.1	43.4	2.3	1.3	Negative	A	Negative	Negative	Negative	Negative	2	Normal
Coastal Savannah	CS-5607-19	34	Male	4.7	15	31	65.8	28.3	48.6	8.7	20	275	5.63	2.6	0.7	2.1	0.13	0.06	46.6	12.5	37.5	2.3	1.1	Negative	A	Negative	Negative	Negative	Negative	7	Normal
Coastal Savannah	CS-5609-19	32	Male	4.6	13.6	28.5	61.8	26.3	47.9	10.5	22.3	211	4.05	1.55	0.36	2.01	0.04	0.07	38.4	9	50	0.9	1.7	Positive	AS	Negative	Negative	Negative	Negative	4	Normal
Coastal Savannah	CS-5610-19	29	Male	5.19	15.4	32.1	61.9	31.6	47.9	10.1	21.2	208	4.63	2.6	0.36	1.55	0.04	0.08	55.8	7.8	33.6	1	1.8	Negative	A	Negative	Negative	Negative	Negative	9	Normal
Coastal Savannah	CS-5612-19	27	Male	4.58	14.1	27.7	60.5	31.2	50.9	10.4	21.8	223	5.22	2.33	0.44	2.17	0.18	0.07	44.6	8.6	41.9	3.5	1.4	Positive	AS	Negative	Negative	Negative	Negative	3	Normal
Coastal Savannah	CS-5606-19	23	Male	6.9	15.2	34.4	49.8	29.4	44.3	11	19.4	219	4.76	2.27	0.43	1.89	0.09	0.07	47.8	9	39.8	1.9	1.5	Positive	AS	Negative	Negative	Negative	Negative	3	Normal
Coastal Savannah	CS-5606-19	23	Male	6.9	15.2	34.4	49.8	23.9	44.3	11	19.4	219	4.76	2.27	0.43	1.89	0.09	0.07	47.8	9	39.8	1.9	1.5	Positive	AS	Negative	Negative	Negative	Negative	4	Normal
Coastal Savannah	CS-5613-19	21	Male	6.01	15.3	34.3	57.2	32.4	44.6	10.6	20	319	5.63	2.86	0.53	2.03	0.09	0.11	51	9.4	36.1	1.6	1.9	Negative	A	Negative	Negative	Negative	Negative	7	Normal
Coastal Savannah	CS-5619-19	34	Male	5.58	15.3	33.9	60.7	27.2	45.1	10.6	21.8	202	4.91	3.08	0.38	1.29	0.07	0.07	62.9	7.7	26.4	1.5	1.5	Negative	A	Negative	Negative	Negative	Negative	5	Normal
Coastal Savannah	CS-5618-19	23	Male	5.48	15	32	58.3	21.9	47	10.1	20.6	234	4.73	2.19	0.41	1.81	0.22	0.09	46.4	8.6	38.5	4.6	1.9	Positive	AS	Negative	Negative	Negative	Negative	2	Normal
Coastal Savannah	CS-5617-19	23	Male	5.37	14.1	31.1	57.9	30	45.4	9.9	19.4	152	4.83	2.6	0.39	1.66	0.04	0.12	54	8.1	34.4	0.9	2.6	Positive	AS	Negative	Negative	Negative	Negative	6	Normal
Coastal Savannah	CS-5615-19	42	Male	5.1	16.4	34.4	67.4	29.6	47.6	9.5	22.3	154	5.01	1.76	0.39	2.6	0.17	0.08	35.2	7.9	51.9	3.5	1.5	Positive	AS	Negative	Negative	Negative	Negative	8	Normal
Coastal Savannah	CS-5621-19	23	Male	5.3	13.7	30.1	56.8	24.5	45.6	10.5	20	123	4.97	2.58	0.48	1.43	0.42	0.04	52	9.8	28.9	8.5	0.8	Negative	A	Negative	Negative	Negative	Negative	1	Normal
Coastal Savannah	CS-5620-19	22	Male	6.39	13.9	32	50.1	30.3	43.3	11.2	19.4	299	4.44	2.47	0.42	1.41	0.05	0.08	55.7	9.5	31.9	1.2	1.7	Negative	A	Negative	Negative	Negative	Negative	6	Normal
Coastal Savannah	CS-5623-19	42	Male	4.08	13.8	28	68.6	23	49.4	8.4	20.6	184	5.92	2.97	0.33	2.47	0.05	0.09	50.2	5.6	41.8	0.9	1.5	Positive	AS	Negative	Negative	Negative	Negative	3	Normal
Coastal Savannah	CS-5622-19	25	Male	5.59	13.9	31.5	56.4	26.3	44	12.2	22.9	146	6.34	2.61	0.53	2.93	0.12	0.12	41.4	8.3	46.5	1.9	1.9	Negative	A	Negative	Negative	Negative	Negative	6	Normal
Coastal Savannah	CS-5626-19	20	Female	3.91	12.2	25.2	64.6	31.2	48.4	9	20	232	8.05	4.12	0.72	3.03	0.06	0.11	51.2	8.9	37.8	0.7	1.4	Negative	A	Negative	Negative	Negative	Negative	10	Normal
Coastal Savannah	CS-5624-19	37	Male	6.06	15.2	34	56.2	28	44.6	10.5	20	208	4.98	1.55	0.63	2.61	0.11	0.07	31.2	12.7	52.4	2.2	1.5	Positive	AS	Negative	Negative	Negative	Negative	2	Normal
Coastal Savannah	CS-5625-19	38	Male	5.36	14.1	31.7	59.2	27.4	44.4	10	20.6	211	3.92	2.11	0.3	1.39	0.03	0.08	54	7.7	35.5	0.9	1.9	Negative	A	Negative	Negative	Negative	Negative	4	Normal
Coastal Savannah	CS-5631-19	49	Male	4.73	14.5	36.1	76.4	26.7	40	12.5	55.4	199	5.14	2.18	0.38	2.39	0.09	0.08	42.5	7.5	46.8	1.7	1.5	Negative	A	Negative	Negative	Negative	Negative	3	Normal
Coastal Savannah	CS-5633-19	27	Male	4.84	15	34.9	72.2	27.5	43	9.6	42.8	203	11.41	7.21	1.09	2.76	0.09	0.21	63.5	9.6	24.3	0.8	1.8	Negative	A	Negative	Negative	Negative	Negative	17	Normal
Coastal Savannah	CS-5630-19	32	Male	5.06	14.8	35.1	69.5	28.6	42.2	10.3	42.8	334	6.99	2.87	0.49	3.11	0.36	0.13	41.2	7.1	44.7	5.2	1.8	Negative	A	Negative	Negative	Negative	Negative	10	Normal
Coastal Savannah	CS-5635-19	25	Male	4.69	14.8	34.6	73.7	31	42.9	9	40.3	156	5.31	2.49	0.61	1.84	0.27	0.07	47	11.6	34.9	5.1	1.4	Negative	A	Negative	Negative	Negative	Negative	3	Normal
Coastal Savannah	CS-5636-19	22	Male	5.12	15.5	36.7	71.6	30.5	42.3	9.2	40.3	184	4.06	1.6	0.47	1.83	0.07	0.07	39.5	11.7	45.5	1.6	1.7	Negative	AC	Negative	Negative	Negative	Negative	2	Normal
Coastal Savannah	CS-5637-19	38	Male	4.86	13.8	32.4	66.7	24.9	42.4	10.4	41.6	175	5.63	2.25	1.02	2.15	0.08	0.09	40.2	18.3	38.5	1.4	1.6	Negative	A	Negative	Negative	Negative	Negative	4	Normal
Coastal Savannah	CS-5632-19	41	Male	5.24	14.6	34.8	66.3	22.2	42.1	10.5	41.6	165	4.35	2.36	0.34	1.31	0.24	0.08	54.4	7.9	30.3	5.6	1.8	Negative	A	Negative	Negative	Negative	Negative	6	Normal
Coastal Savannah	CS-5634-19	36	Male	4.98	14.1	33	66.2	31.9	42.6	10.3	40.3	166	4.98	2.12	0.34	1.77	0.64	0.09	42.9	6.9	35.6	12.8	1.8	Negative	A	Negative	Negative	Negative	Negative	2	Normal
Coastal Savannah	CS-5642-19	30	Male	5.22	13.6	33.1	63.6	30.1	41	11.4	42.8	161	4.25	1.81	0.4	1.94	0.06	0.03	42.6	9.4	45.8	1.4	0.8	Negative	A	Negative	Negative	Negative	Negative	2	Normal
Coastal Savannah	CS-5641-19	34	Male	4.56	13.8	32.2	70.5	28.9	43	10.1	42.8	216	4.8	2.46	0.44	1.63	0.16	0.09	51.6	9.2	34.1	3.2	1.9	Negative	A	Negative	Negative	Negative	Negative	8	Normal
Coastal Savannah	CS-5640-19	25	Female	4.03	12.2	27.5	68.3	29.9	44.3	11	44.1	266	7.27	2.51	0.55	3.95	0.13	0.11	34.7	7.6	54.3	1.8	1.6	Positive	AS	Negative	Negative	Negative	Negative	11	Normal
Coastal Savannah	CS-5644-19	24	Male	4.82	15.4	35.3	73.3	30.1	43.7	10	45.4	176	4.77	2.26	0.49	1.56	0.38	0.07	47.5	10.3	32.9	7.9	1.4	Negative	A	Negative	Negative	Negative	Negative	4	Normal
Coastal Savannah	CS-5001-19	21	Female	4.93	13.1	31.8	64.5	26.5	41.2	10.4	40.3	319	8.35	4.1	0.71	3.23	0.17	0.09	49.4	8.6	38.9	2	1.1	Negative	AC	Negative	Negative	Negative	Negative	10	Normal
Coastal Savannah	CS-5002-19	18	Female	4.01	10.9	26.3	65.7	33.9	41.4	10.1	40.3	167	4.51	2.15	0.37	1.86	0.07	0.05	47.6	8.2	41.4	1.6	1.2	Negative	A	Negative	Negative	Negative	Negative	4	Normal
Coastal Savannah	CS-5646-19	26	Male	5.89	17.2	42.4	71.9	28.3	40.5	9.8	42.8	175	4.28	1.84	0.34	1.95	0.07	0.07	43.1	8	45.6	1.6	1.7	Positive	AS	Negative	Negative	Negative	Negative	8	Defect
Coastal Savannah	CS-5648-19	22	Male	4.57	14.8	34.3	75	28	43.2	9.5	44.1	179	5.45	2.54	0.42	2.29	0.08	0.11	46.9	7.7	42	1.4	2	Negative	A	Negative	Negative	Negative	Negative	3	Normal
Coastal Savannah	CS-5003-19	20	Female	4.03	11.1	25.9	64.4	28.8	42.7	10.2	40.3	229	4.69	1.93	0.86	1.66	0.12	0.09	41.5	18.4	35.6	2.6	1.9	Negative	A	Negative	Negative	Negative	Negative	5	Normal
Coastal Savannah	CS-5650-19	18	Male	5.28	13.6	34	64.4	24.1	39.9	10.6	41.6	150	5.37	2.77	0.36	1.9	0.2	0.13	51.9	6.6	35.4	3.7	2.4	Negative	A	Negative	Negative	Negative	Negative	4	Normal
Coastal Savannah	CS-5004-19	20	Female	4.4	13.4	31.9	72.4	29.3	42.1	9	40.3	240	6.2	2.84	0.3	2.5	0.38	0.07	46.5	4.9	41.1	6.3	1.2	Negative	A	Negative	Negative	Negative	Negative	8	Normal
Coastal Savannah	CS-5661-19	30	Male	5.11	15.5	39.9	78.2	27.5	38.7	11.6	52.9	320	4.24	2.09	0.34	1.65	0.08	0.07	49.6	7.9	39.1	1.8	1.6	Negative	AC	Negative	Negative	Negative	Negative	2	Normal
Coastal Savannah	CS-5662-19	28	Male	5.41	14.2	35.1	65	28.5	40.3	12.4	47.9	286	4.79	2.06	0.32	2.26	0.07	0.06	43.2	6.7	47.5	1.4	1.2	Negative	AF	Negative	Negative	Negative	Negative	1	Normal
Coastal Savannah	CS-5658-19	39	Male	4.95	15.5	36	72.8	26.4	43.1	9.9	44.1	173	4.74	2.19	0.28	2.09	0.1	0.06	46.4	6	44.2	2.1	1.3	Negative	A	Negative	Negative	Negative	Negative	4	Normal
Coastal Savannah	CS-5005-19	19	Female	3.55	11.1	27	75.9	22	41.3	8.9	42.8	220	4.04	1.97	0.49	1.3	0.23	0.05	48.7	12.2	32.2	5.6	1.3	Negative	A	Negative	Negative	Negative	Negative	4	Normal
Coastal Savannah	CS-5664-19	23	Female	4.95	13.5	34.4	69.6	25.6	39.3	10.3	42.8	277	7.2	3.49	0.44	3.01	0.16	0.08	48.6	6.1	42	2.2	1.1	Negative	A	Negative	Negative	Negative	Negative	6	Normal
Coastal Savannah	CS-5660-19	30	Male	5.24	14.7	37.2	70.9	30.7	39.7	10.3	44.1	195	5.64	2.69	0.27	2.57	0.01	0.09	47.8	4.8	45.6	0.2	1.6	Negative	A	Negative	Negative	Negative	Negative	3	Normal
Coastal Savannah	CS-5665-19	31	Male	4.73	14.7	37.1	78.5	27.3	39.7	9.2	44.1	211	4.58	2.26	0.23	1.95	0.05	0.08	49.4	5.1	42.7	1.1	1.7	Negative	A	Negative	Negative	Negative	Negative	9	Normal
Coastal Savannah	CS-5659-19	23	Male	5.5	14.7	39.1	71	28.7	37.6	9.9	41.6	185	4.59	2.46	0.26	1.69	0.09	0.08	53.7	5.7	36.8	2.1	1.7	Negative	A	Negative	Negative	Negative	Negative	4	Normal
Coastal Savannah	CS-5666-19	43	Male	4.98	16	40.9	82.2	23.8	39	9.1	45.4	215	4.3	2.04	0.6	1.48	0.09	0.08	47.3	14	34.6	2.1	2	Negative	A	Negative	Negative	Negative	Negative	2	Normal
Coastal Savannah	CS-5663-19	26	Male	4.47	13.4	35.2	78.8	29	38	10	47.9	245	4.21	1.97	0.4	1.72	0.06	0.05	47.2	9.4	40.8	1.5	1.1	Negative	A	Negative	Negative	Negative	Negative	2	Normal
Coastal Savannah	CS-5667-19	28	Male	6.34	15.1	41.7	65.7	27.9	36.3	10.1	40.3	304	6.22	2.32	0.42	3.12	0.26	0.08	37.3	6.8	50.4	4.2	1.3	Negative	A	Negative	Negative	Negative	Negative	9	Normal
Coastal Savannah	CS-5668-19	38	Male	4.41	13.1	34.4	78	31.7	38.2	9.3	44.1	289	4.69	1.97	0.56	2	0.03	0.1	42.3	12	42.9	0.6	2.2	Negative	A	Negative	Negative	Negative	Negative	2	Normal
Coastal Savannah	CS-5006-19	20	Female	5.05	13.6	36.5	72.2	29	37.3	9.6	42.8	268	4.09	2.59	0.33	1.02	0.08	0.07	63.4	8.1	25	1.9	1.6	Negative	A	Negative	Negative	Negative	Negative	1	Normal
Coastal Savannah	CS-5669-19	31	Male	5.44	14.4	39.3	72.3	23.6	36.6	11	47.9	245	4.01	1.56	0.33	1.95	0.12	0.05	38.8	8.2	48.8	3	1.2	Negative	A	Negative	Negative	Negative	Negative	2	Normal
Coastal Savannah	CS-5671-19	35	Male	4.29	13.8	34.8	81.3	31.7	39.6	8.4	42.8	208	3.5	1.62	0.25	1.36	0.17	0.09	46.3	7.3	39	4.9	2.5	Negative	A	Negative	Negative	Negative	Negative	2	Normal
Coastal Savannah	CS-5675-19	24	Male	5.2	15.5	41.8	80.5	27.5	37.1	8.8	42.8	228	6.42	1.87	0.57	3.79	0.12	0.05	29.1	9	59.3	1.8	0.8	Negative	A	Negative	Negative	Negative	Negative	9	Normal
Coastal Savannah	CS-5677-19	30	Female	4.22	13	34.6	82	29.9	37.4	9.5	46.6	309	4.11	1.98	0.35	1.57	0.09	0.11	48.2	8.5	38.4	2.1	2.8	Negative	A	Negative	Negative	Negative	Negative	2	Normal
Coastal Savannah	CS-5676-19	19	Male	5.01	14.8	40.3	80.5	26	36.8	9.5	46.6	305	4.78	1.86	0.53	1.87	0.44	0.06	39	11.2	39.4	9.2	1.2	Negative	A	Negative	Negative	Negative	Negative	4	Normal
Coastal Savannah	CS-5679-19	30	Male	3.94	13.8	36.2	92	30.7	38.2	8.3	47.9	179	8.11	4.31	0.74	2.05	0.85	0.13	53.3	9.2	25.4	10.5	1.6	Negative	A	Negative	Negative	Negative	Negative	12	Normal
Coastal Savannah	CS-5722-19	26	Male	5.27	14.8	46.2	87.6	26.8	32	9.6	50.4	245	5.41	1.93	0.74	2.43	0.16	0.13	35.8	13.6	45.2	3	2.4	Negative	A	Negative	Negative	Negative	Negative	5	Normal
Coastal Savannah	CS-5723-19	36	Male	5.24	15.8	49.7	94.8	23.6	31.7	9.8	55.4	180	5.04	1.98	0.34	2.53	0.09	0.08	39.4	6.7	50.6	1.8	1.5	Negative	A	Negative	Negative	Negative	Negative	2	Normal
Coastal Savannah	CS-5711-19	28	Male	4.75	15.4	49.4	104	28.7	31.2	8.7	54.2	188	5.36	2.04	0.31	1.06	1.87	0.07	38.3	5.8	19.7	35	1.2	Negative	A	Negative	Negative	Negative	Negative	6	Normal
Coastal Savannah	CS-5714-19	32	Male	5.04	14.4	46.1	91.4	28.8	31.1	8.9	49.1	237	4.25	2.04	0.32	1.68	0.1	0.08	48.3	7.6	39.8	2.4	1.9	Negative	A	Negative	Negative	Negative	Negative	5	Normal
Coastal Savannah	CS-5715-19	27	Male	4.86	14.6	47.8	98.2	28.3	30.5	9.5	55.4	206	4.27	1.94	0.3	1.9	0.06	0.06	45.5	7.1	44.6	1.4	1.4	Negative	A	Negative	Negative	Negative	Negative	8	Normal
Coastal Savannah	CS-5713-19	36	Male	4.74	13.9	45.3	95.6	31.1	30.7	9.9	56.7	271	5.85	1.43	0.52	3.75	0.06	0.07	24.5	8.9	64.3	1.1	1.2	Negative	A	Negative	Negative	Negative	Negative	4	Normal
Coastal Savannah	CS-5712-19	39	Male	4.95	14	45.8	92.6	28.8	30.5	9.4	51.7	179	5.05	1.91	0.4	2.53	0.13	0.06	38	7.9	50.4	2.6	1.1	Positive	AS	Negative	Negative	Negative	Negative	8	Normal
Coastal Savannah	CS-5716-19	44	Male	5.08	14.6	46.7	91.8	21.9	31.3	10	54.2	200	8.55	3.2	0.61	4.53	0.09	0.09	37.6	7.1	53.2	1	1.1	Negative	AC	Negative	Negative	Negative	Negative	13	Normal
Coastal Savannah	CS-5718-19	25	Male	4.97	15	49.6	99.8	28.1	30.1	8.7	51.7	235	5.18	1.76	0.66	2.55	0.07	0.09	34.3	12.8	49.8	1.3	1.8	Negative	A	Negative	Negative	Negative	Negative	4	Normal
Coastal Savannah	CS-5720-19	26	Male	5.98	15.8	53.5	89.5	27.8	29.4	9.1	47.9	270	4.83	2.57	0.35	1.77	0.04	0.09	53.2	7.4	36.8	0.8	1.8	Positive	AS	Negative	Negative	Negative	Negative	3	Normal
Coastal Savannah	CS-5007-19	26	Female	4.6	13	42.9	93.3	26.4	30.3	9.4	52.9	429	4.34	2.33	0.22	1.44	0.25	0.09	53.8	5.1	33.2	5.8	2.1	Negative	A	Negative	Negative	Negative	Negative	7	Normal
Coastal Savannah	CS-5724-19	39	Male	4.08	11.8	37.9	92.8	25.4	31.2	9.4	51.7	108	2.36	1.09	0.19	0.99	0.04	0.04	45.9	8.2	42.3	1.7	1.9	Negative	A	Negative	Negative	Negative	Negative	2	Normal
Coastal Savannah	CS-5008-19	20	Female	4.15	12	38.5	92.8	28.9	31.1	9.6	52.9	120	2.42	1.14	0.19	0.99	0.04	0.06	47.3	8	40.9	1.5	2.3	Positive	AS	Negative	Negative	Negative	Negative	10	Partial Defect
Coastal Savannah	CS-5726-19	32	Male	5.05	14.6	48.4	95.8	27.5	30.3	9.6	54.2	253	7.23	4.62	0.35	1.62	0.47	0.16	64.1	4.8	22.4	6.5	2.2	Negative	A	Negative	Negative	Negative	Negative	4	Normal
Coastal Savannah	CS-5729-19	43	Male	4.19	12.9	41.7	99.3	27.8	31	8.7	51.7	250	7.18	3.34	0.81	2.71	0.14	0.12	47.1	11.3	38	1.9	1.7	Negative	A	Negative	Negative	Negative	Negative	6	Normal
Coastal Savannah	CS-5740-19	27	Male	5.07	14.3	46.2	91.1	24.9	30.9	11.3	61.7	294	3.63	1.74	0.32	1.25	0.2	0.09	48.2	9	34.6	5.7	2.5	Negative	A	Negative	Negative	Negative	Negative	3	Normal
Coastal Savannah	CS-5739-19	28	Male	5.04	14.9	46.8	92.9	29.2	31.8	9	50.4	224	5.55	2.53	0.45	2.34	0.15	0.06	45.8	8.2	42.4	2.6	1	Negative	A	Negative	Negative	Negative	Negative	8	Normal
Coastal Savannah	CS-5735-19	31	Male	4.87	13.6	45.8	94	28.8	29.8	10.1	56.7	171	5.39	2.32	0.54	2.27	0.17	0.07	42.8	10.1	42.4	3.3	1.4	Negative	A	Negative	Negative	Negative	Negative	6	Normal
Coastal Savannah	CS-5737-19	29	Male	5.97	16.4	54.1	90.7	29.2	30.2	9.6	51.7	254	4.63	1.75	0.36	2.43	0.02	0.06	37.8	7.9	52.6	0.4	1.3	Negative	A	Negative	Negative	Negative	Negative	4	Normal
Coastal Savannah	CS-5736-19	42	Male	5.38	14	47.3	88	27.6	29.6	10.9	56.7	222	3.57	2.11	0.29	1.02	0.09	0.05	59.5	8.1	28.6	2.4	1.4	Negative	A	Negative	Negative	Negative	Negative	3	Normal
Coastal Savannah	CS-5738-19	23	Male	5.34	16.2	54.1	101.2	28.2	30	9.3	56.7	295	6.16	3.13	0.39	2.06	0.48	0.08	51	6.3	33.5	7.9	1.3	Positive	AS	Negative	Negative	Negative	Negative	3	Defect
Coastal Savannah	CS-5742-19	28	Male	4.61	13.4	44.3	96.1	31.4	30.2	9.6	55.4	262	6.23	2.52	0.74	2.79	0.1	0.07	40.5	11.9	44.8	1.6	1.2	Negative	A	Negative	Negative	Negative	Negative	5	Normal
Coastal Savannah	CS-5734-19	35	Male	5.17	16.5	52.9	102.4	24.3	31.1	10.7	64.3	263	5.41	1.81	0.73	2.66	0.11	0.08	33.6	13.6	49.4	2	1.4	Negative	AC	Negative	Negative	Negative	Negative	8	Normal
Coastal Savannah	CS-5741-19	25	Male	5.18	14.3	48.4	93.5	24.7	29.6	8.4	47.9	273	5.65	2.81	0.6	2.02	0.17	0.04	49.9	10.6	35.9	2.9	0.7	Positive	AS	Negative	Negative	Negative	Negative	3	Normal
Coastal Savannah	CS-5746-19	37	Male	5.41	12.8	46.7	86.4	27.4	27.3	11.2	56.7	274	5.68	2.91	0.52	2.08	0.05	0.1	51.7	9.1	36.7	0.8	1.7	Negative	A	Negative	Negative	Negative	Negative	1	Normal
Coastal Savannah	CS-5745-19	30	Male	5.11	14.5	49.2	96.3	28	29.4	10.3	59.2	292	4.22	1.35	0.26	2.28	0.25	0.07	32.2	6.2	54.1	5.9	1.6	Positive	AS	Negative	Negative	Negative	Negative	6	Normal
Coastal Savannah	CS-5748-19	42	Male	5.5	15.8	53.2	96.7	27.4	29.8	9.8	56.7	211	5.82	2.74	0.43	2.45	0.08	0.1	47.4	7.4	42.2	1.3	1.7	Negative	A	Negative	Negative	Negative	Negative	4	Normal
Coastal Savannah	CS-5744-19	26	Male	4.79	15.3	49.5	103.3	30.5	30.8	10.2	61.7	294	5.2	3.14	0.41	1.42	0.1	0.12	60.6	7.8	27.3	1.9	2.4	Negative	A	Negative	Negative	Negative	Negative	8	Normal
Coastal Savannah	CS-5749-19	38	Female	4.41	14.2	46.8	106.2	23.3	30.3	10.1	64.3	221	4.03	2.32	0.44	1.09	0.06	0.1	57.5	11.1	27.3	1.6	2.5	Negative	A	Negative	Negative	Negative	Negative	5	Normal
Coastal Savannah	CS-5750-19	30	Male	4.31	14.6	46.7	108.2	29.8	31.4	9.5	61.7	242	4.63	1.6	0.58	2.14	0.22	0.08	34.7	12.5	46.4	4.7	1.7	Positive	AS	Negative	Negative	Negative	Negative	16	Defect
Coastal Savannah	CS-5753-19	27	Male	4.92	14.5	48.8	99.2	29	29.7	8.6	51.7	165	4.9	2.44	0.44	1.84	0.09	0.08	49.9	9	37.6	1.8	1.7	Positive	AS	Negative	Negative	Negative	Negative	4	Normal
Coastal Savannah	CS-5756-19	21	Male	4.54	13.9	46.5	102.5	35.2	30	10.1	61.7	259	5.86	2.52	0.47	2.74	0.04	0.07	43.3	8.1	46.8	0.6	1.2	Negative	A	Negative	Negative	Negative	Negative	5	Normal
Coastal Savannah	CS-5755-19	28	Male	4.03	12.4	40.5	100.4	31.3	30.6	12.5	73.1	208	3.2	1.34	0.24	1.49	0.06	0.07	41.9	7.6	46.4	2	2.1	Negative	A	Negative	Negative	Negative	Negative	8	Normal
Coastal Savannah	CS-5758-19	20	Female	4.12	12.2	38.9	94.4	31.4	31.3	9.3	52.9	369	6.61	2.86	0.5	3.01	0.03	0.17	43.4	7.6	45.9	0.5	2.6	Negative	AC	Negative	Negative	Negative	Negative	4	Normal
Coastal Savannah	CS-5757-19	37	Male	5.99	15.6	53.7	89.7	26.9	29.1	9.3	49.1	299	7.23	2.31	0.44	4.09	0.32	0.06	32	6.2	56.6	4.4	0.8	Positive	AS	Negative	Negative	Negative	Negative	12	Normal
Coastal Savannah	CS-5759-19	43	Male	4.72	14.3	46.6	98.7	29.7	30.6	10.3	60.5	221	3.72	1.49	0.31	1.64	0.21	0.06	40.3	8.3	44.1	5.7	1.6	Negative	A	Negative	Negative	Negative	Negative	4	Normal
Coastal Savannah	CS-5758-19	20	Female	4.16	12.1	39.7	95.4	27.8	30.6	9.3	52.9	382	6.68	2.81	0.55	3.07	0.05	0.18	42.2	8.2	46.1	0.8	2.7	Negative	AC	Negative	Negative	Negative	Negative	8	Normal
Coastal Savannah	CS-5764-19	46	Male	5.03	13.7	41.5	82.5	29.6	33	9.6	47.9	238	4.06	1.59	0.44	1.86	0.07	0.09	39.4	10.8	45.9	1.6	2.3	Negative	A	Negative	Negative	Negative	Negative	3	Normal
Coastal Savannah	CS-5767-19	26	Male	5.37	14.5	46.2	86.1	25.1	31.3	10	51.7	251	6.05	2.35	0.53	2.82	0.24	0.09	39	8.8	46.6	4	1.6	Negative	A	Negative	Negative	Negative	Negative	14	Normal
Coastal Savannah	CS-5766-19	20	Male	4.97	15.5	48.1	96.7	23.4	32.2	10	58	248	5.22	2.71	0.41	1.91	0.08	0.09	52.2	7.8	36.8	1.5	1.7	Negative	A	Negative	Negative	Negative	Negative	4	Normal
Coastal Savannah	CS-5765-19	38	Male	4.94	15.8	50.2	101.6	24.6	31.4	9.6	58	190	3.66	1.65	0.33	1.51	0.11	0.05	45	9	41.5	3.1	1.4	Negative	A	Negative	Negative	Negative	Negative	4	Normal
Coastal Savannah	CS-5768-19	24	Male	5.38	14.8	48	89.2	31.9	30.8	8.9	47.9	248	8.05	4.42	0.59	1.94	0.93	0.14	55.1	7.3	24.2	11.6	1.8	Negative	AC	Negative	Negative	Negative	Negative	12	Defect
Coastal Savannah	CS-5763-19	22	Female	4.33	11.8	39.3	90.7	31.3	30	10.1	55.4	288	5.73	2.54	0.56	2.35	0.16	0.1	44.5	9.7	41.1	2.9	1.8	Negative	A	Negative	Negative	Negative	Negative	6	Normal
Coastal Savannah	CS-5773-19	32	Female	3.97	12	39.4	99.2	30.2	30.6	10.3	61.7	269	5.84	1.91	0.41	3.35	0.08	0.07	32.8	7	57.7	1.3	1.2	Positive	AS	Negative	Negative	Negative	Negative	4	Normal
Coastal Savannah	CS-5771-19	30	Male	5.19	12.4	42.7	82.3	29	29.1	9	45.4	207	4.08	1.99	0.25	1.67	0.08	0.07	49	6.2	41.2	1.9	1.7	Negative	A	Negative	Negative	Negative	Negative	8	Normal
Coastal Savannah	CS-5772-19	22	Male	4.15	13.4	42	101.2	23.4	31.9	10.1	60.5	353	6.61	2.45	0.34	3.72	0.01	0.07	37.2	5.2	56.4	0.2	1	Negative	A	Negative	Negative	Negative	Negative	10	Normal
Coastal Savannah	CS-5774-19	31	Male	5.46	15	48.7	89.2	28.3	30.9	9.8	52.9	217	5.14	3.03	0.35	1.55	0.09	0.1	59.2	6.9	30.2	1.7	2	Positive	AS	Negative	Negative	Negative	Negative	8	Normal
Coastal Savannah	CS-5775-19	22	Male	4.56	13.2	39.9	87.5	32.1	33.1	9.3	49.1	336	6.17	2.6	0.54	2.75	0.18	0.09	42.3	8.8	44.6	2.9	1.4	Negative	A	Negative	Negative	Negative	Negative	13	Normal
Coastal Savannah	CS-5776-19	24	Male	5.25	14.8	46	87.7	27.9	32.2	10	51.7	167	4.54	2.07	0.45	1.9	0.04	0.07	45.7	10	41.9	0.9	1.5	Negative	A	Negative	Negative	Negative	Negative	4	Normal
Coastal Savannah	CS-5778-19	22	Male	5.49	16.1	50.8	92.5	22.3	31.8	10	54.2	331	4.74	2.45	0.49	1.58	0.12	0.08	51.8	10.5	33.5	2.6	1.6	Negative	A	Negative	Negative	Negative	Negative	6	Normal
Coastal Savannah	CS-5777-19	27	Male	5.04	14.5	44.8	88.8	25.7	32.3	9.5	50.4	166	4.25	1.57	0.4	2.12	0.07	0.08	37	9.4	50.1	1.6	1.9	Negative	A	Negative	Negative	Negative	Negative	3	Normal
Coastal Savannah	CS-5779-19	37	Female	4.71	14.7	45.9	97.6	28.2	32	9.1	54.2	302	6.15	3.17	0.48	1.97	0.4	0.11	51.7	7.9	32.1	6.5	1.8	Negative	A	Negative	Negative	Negative	Negative	9	Normal
Coastal Savannah	CS-5782-19	23	Male	4.95	14.9	48.1	97.1	28.8	30.9	9.8	56.7	244	5.94	2.79	0.6	2.2	0.23	0.1	47.2	10.1	37.1	3.9	1.7	Negative	A	Negative	Negative	Negative	Negative	5	Normal
Coastal Savannah	CS-5781-19	38	Male	4.97	15.1	48.6	97.8	30.6	31	10.1	59.2	274	5.83	1.94	0.71	2.73	0.34	0.07	33.5	12.3	47.1	5.9	1.2	Negative	A	Negative	Negative	Negative	Negative	5	Normal
Coastal Savannah	CS-5780-19	26	Male	4.38	13.7	43	98.3	24.1	31.9	8.9	54.2	248	7.22	3.33	0.56	3.12	0.1	0.08	46.1	7.8	43.5	1.4	1.2	Positive	AS	Negative	Negative	Negative	Negative	11	Normal
Coastal Savannah	CS-5788-19	30	Male	5.26	16.1	52.2	99.3	30.1	30.8	9.7	56.7	268	4.96	2.43	0.59	1.82	0.02	0.07	49.2	12	36.9	0.5	1.4	Negative	A	Negative	Negative	Negative	Negative	2	Normal
Coastal Savannah	CS-5787-19	32	Male	5.24	16.5	53.8	102.7	25.1	30.6	9.9	60.5	269	4.43	2.06	0.49	1.77	0.03	0.07	46.7	11	40.1	0.7	1.5	Positive	AS	Negative	Negative	Negative	Negative	1	Normal
Coastal Savannah	CS-5785-19	19	Male	4.89	15.2	48.8	99.8	25.3	31.2	9.2	55.4	179	5.4	1.17	0.39	3.58	0.18	0.06	21.8	7.3	66.4	3.4	1.1	Positive	AS	Negative	Negative	Negative	Negative	4	Normal
Coastal Savannah	CS-5789-19	42	Male	4.84	14.8	45.8	94.7	25	32.3	9.7	55.4	324	4.68	1.45	0.29	2.76	0.13	0.03	31.2	6.1	59.2	2.8	0.7	Negative	A	Negative	Negative	Negative	Negative	2	Normal
Coastal Savannah	CS-5790-19	42	Male	5.19	14.7	48.8	94	29.4	30.3	9.9	55.4	338	4.55	1.43	0.31	2.64	0.11	0.04	31.5	6.9	58.3	2.4	0.9	Negative	A	Negative	Negative	Negative	Negative	1	Normal
Coastal Savannah	CS-5769-19	24	Male	5.12	15.1	47.5	92.6	29.4	31.8	10	55.4	214	6.27	2.08	0.4	3.62	0.08	0.07	33.3	6.3	58.1	1.2	1.1	Negative	A	Negative	Negative	Negative	Negative	10	Normal
Coastal Savannah	CS-5825-19	34	Male	4.71	14	43.9	93.3	29.6	31.9	10.6	59.2	292	6.69	2.72	0.61	3.18	0.07	0.08	40.8	9.1	47.9	1	1.2	Negative	AC	Negative	Negative	Negative	Negative	8	Normal
Coastal Savannah	CS-5828-19	33	Male	4.71	15.1	47.1	100.2	28.2	32	8.8	52.9	260	4.4	1.85	0.42	1.98	0.07	0.07	42.1	9.5	45.2	1.6	1.6	Negative	A	Negative	Negative	Negative	Negative	2	Normal
Coastal Savannah	CS-5827-19	39	Male	5.03	15.9	50.6	100.6	29.8	31.4	9	54.2	169	4.9	1.68	0.43	2.62	0.1	0.06	34.4	8.8	53.5	2	1.3	Negative	A	Negative	Negative	Negative	Negative	1	Normal
Coastal Savannah	CS-5826-19	30	Male	5.15	14.6	46.2	89.7	20.3	31.6	9.4	50.4	219	5.89	2.01	0.54	3.18	0.09	0.04	34.3	9.3	54.2	1.5	0.7	Positive	AS	Negative	Negative	Negative	Negative	5	Normal
Coastal Savannah	CS-5832-19	40	Male	4.21	13.2	43.3	102.7	27.5	30.5	10.5	64.3	389	5.39	2.68	0.37	1.73	0.5	0.09	49.9	6.9	32.3	9.3	1.6	Negative	AC	Negative	Negative	Negative	Negative	8	Normal
Coastal Savannah	CS-5831-19	33	Male	5.32	15.4	50	94	28	30.9	8.9	50.4	219	6.03	3	0.28	2.59	0.07	0.08	49.6	4.7	43.1	1.2	1.4	Negative	A	Negative	Negative	Negative	Negative	11	Normal
Coastal Savannah	CS-5830-19	28	Male	4.72	13.3	43.2	91.5	32	30.7	8.8	47.9	250	4.73	2.09	0.4	2.12	0.03	0.07	44.4	8.4	45.2	0.6	1.4	Negative	A	Negative	Negative	Negative	Negative	3	Normal
Coastal Savannah	CS-5838-19	28	Male	4.77	15.1	48.1	100.7	25.3	31.4	9.8	59.2	240	5.23	2.34	0.4	2.22	0.17	0.07	45.1	7.7	42.6	3.2	1.4	Negative	A	Negative	Negative	Negative	Negative	2	Normal
Coastal Savannah	CS-5822-19	25	Female	3.85	10.4	33.5	87.1	31.7	31.1	9.4	49.1	394	6.22	2.52	0.38	2.86	0.3	0.14	40.7	6.1	46.1	4.9	2.2	Negative	A	Negative	Negative	Negative	Negative	8	Normal
Coastal Savannah	CS-5836-19	29	Male	5.45	14.9	49	89.9	31.3	30.5	9	49.1	233	6.48	2.02	0.7	3.64	0.06	0.05	31.3	10.9	56.1	0.9	0.8	Negative	A	Negative	Negative	Negative	Negative	10	Normal
Coastal Savannah	CS-5837-19	47	Male	4.88	14.1	45.4	93	28.5	31	8.9	49.1	319	5.28	2.41	0.47	2.17	0.13	0.09	45.8	8.9	41.1	2.4	1.8	Negative	A	Negative	Negative	Negative	Negative	5	Normal
Coastal Savannah	CS-5840-19	30	Male	5.01	15	48.7	97.1	29.1	30.9	10.2	59.2	315	6.35	2.79	0.4	3	0.07	0.07	44.1	6.3	47.4	1.1	1.1	Negative	A	Negative	Negative	Negative	Negative	12	Normal
Coastal Savannah	CS-5841-19	20	Male	5.59	15.1	49.4	88.4	29.4	30.5	9.3	49.1	267	5.29	2.33	0.4	1.95	0.48	0.11	44.2	7.6	37.1	9.1	2	Negative	A	Negative	Negative	Negative	Negative	2	Normal
Coastal Savannah	CS-5833-19	23	Male	4.83	14.4	46.2	95.6	31.6	31.2	9.4	52.9	307	5.57	2.24	0.65	2.55	0.05	0.07	40.2	11.7	45.9	1	1.2	Negative	A	Negative	Negative	Negative	Negative	7	Normal
Coastal Savannah	CS-5835-19	36	Male	5.18	15.2	49.1	94.9	30.3	31	9.6	54.2	276	4.87	2.19	0.44	2.06	0.09	0.08	45	9	42.5	1.9	1.6	Positive	AS	Negative	Negative	Negative	Negative	4	Normal
Coastal Savannah	CS-5010-19	27	Female	4.45	13.6	37.3	83.8	26.5	36.5	11	37.3	252	4.2	1.84	0.55	1.66	0.07	0.06	43.9	13.2	39.7	1.7	1.5	Negative	A	Negative	Negative	Negative	Negative	3	Normal
Coastal Savannah	CS-5867-19	34	Male	4.65	11	34.4	74.1	27.8	32.1	14	41.3	231	4.96	1.61	0.65	2.6	0.05	0.04	32.6	13.1	52.6	1	0.7	Negative	A	Negative	Negative	Negative	Negative	6	Normal
Coastal Savannah	CS-5858-19	34	Male	4.52	13.7	40.3	89	27.4	33.9	11.5	41.3	135	4.61	1.94	0.43	2.05	0.1	0.06	42.3	9.5	44.7	2.1	1.4	Negative	A	Negative	Negative	Negative	Negative	8	Normal
Coastal Savannah	CS-5862-19	19	Male	5.54	16.4	48.9	88.3	27.8	33.5	11.2	39.3	247	6.7	1.88	0.62	3.94	0.21	0.03	28.1	9.3	58.9	3.2	0.5	Negative	A	Negative	Negative	Negative	Negative	11	Normal
Coastal Savannah	CS-5852-19	32	Male	5.64	14.1	45.2	80.1	30	31.2	12.4	40.3	221	4.02	2.02	0.38	1.46	0.08	0.07	50.5	9.5	36.4	1.9	1.7	Negative	A	Negative	Negative	Negative	Negative	2	Normal
Coastal Savannah	CS-5860-19	21	Male	5.65	15.4	47.3	83.7	27.5	32.6	11.1	37.3	242	5.35	2.19	0.49	2.55	0.08	0.03	41	9.3	47.6	1.5	0.6	Negative	A	Negative	Negative	Negative	Negative	2	Normal
Coastal Savannah	CS-5856-19	35	Male	4.99	14.4	42.4	85	22	34	11.2	38.3	260	4.48	1.87	0.41	2.01	0.11	0.06	42	9.3	45	2.4	1.3	Negative	A	Negative	Negative	Negative	Negative	4	Normal
Coastal Savannah	CS-5855-19	29	Male	5.72	15	46.9	82.1	24.6	31.9	12.3	40.3	196	4.98	2.42	0.39	1.97	0.06	0.13	48.7	7.8	39.7	1.3	2.5	Negative	A	Negative	Negative	Negative	Negative	2	Normal
Coastal Savannah	CS-5851-19	22	Female	4.65	13.1	40.8	87.7	28.4	32	11.4	40.3	457	6.71	2.36	0.54	3.52	0.18	0.09	35.3	8.1	52.5	2.7	1.4	Positive	AS	Negative	Negative	Negative	Negative	7	Normal
Coastal Savannah	CS-5853-19	45	Male	4.83	14	43.5	90.1	32	32.3	11.8	42.3	355	5.62	2.55	0.43	2.44	0.11	0.07	45.5	7.7	43.5	2	1.3	Negative	A	Negative	Negative	Negative	Negative	4	Normal
Coastal Savannah	CS-5854-19	30	Male	4.96	14	42.6	85.9	22.3	33	11.2	40.3	253	6.16	2.26	0.55	3.17	0.07	0.09	36.8	8.9	51.8	1.1	1.4	Negative	A	Negative	Negative	Negative	Negative	10	Normal
Coastal Savannah	CS-5012-19	34	Female	3.66	11.4	36.8	100.3	27.2	30.9	11.6	46.4	266	5.04	2.03	0.61	2.24	0.09	0.05	40.4	12.1	44.7	1.8	1	Negative	A	Negative	Negative	Negative	Negative	5	Normal
Coastal Savannah	CS-5925-19	28	Female	4.81	13.5	36.9	76.7	27.2	36.6	12.3	45.4	366	7.28	3.43	0.53	2.92	0.29	0.09	47	7.4	40.3	4	1.3	Negative	A	Negative	Negative	Negative	Negative	9	Normal
Coastal Savannah	CS-5015-19	35	Female	4.93	11.9	34.6	70.2	29.6	34.3	11.6	39.3	277	4.81	2.1	0.6	2.02	0.03	0.05	43.9	12.4	42	0.6	1.1	Negative	A	Negative	Negative	Negative	Negative	3	Normal
Coastal Savannah	CS-5016-19	25	Female	4.36	12	36.6	68.4	31.1	32.6	11.3	37.3	326	4.7	2.04	0.47	1.96	0.16	0.07	43.3	10	41.7	3.5	1.5	Negative	A	Negative	Negative	Negative	Negative	2	Normal
Coastal Savannah	CS-5021-19	26	Female	4.42	13.5	37.9	85.9	27.6	35.6	12.4	50.4	274	6.39	3.59	0.46	1.99	0.2	0.13	56.5	7.2	31.2	3.1	2	Negative	A	Negative	Negative	Negative	Negative	9	Normal
Coastal Savannah	CS-5020-19	29	Female	3.89	11.1	32.1	82.4	27.5	34.5	12	47.4	212	3.57	1.66	0.42	1.15	0.25	0.08	46.5	11.7	32.4	7	2.4	Negative	A	Negative	Negative	Negative	Negative	4	Normal
Coastal Savannah	CS-5019-19	42	Female	4.51	10.7	33.2	73.6	21.8	32.1	15.2	52.4	315	4.98	2.33	0.5	1.97	0.09	0.09	46.7	10	39.6	1.9	1.8	Negative	A	Negative	Negative	Negative	Negative	2	Normal
Coastal Savannah	CS-5018-19	26	Female	4.95	14.6	42.9	86.8	27.5	34.1	14	57.5	340	6.19	2.96	0.46	2.08	0.59	0.07	48.1	7.5	33.7	9.5	1.2	Negative	A	Negative	Negative	Negative	Negative	9	Normal
Coastal Savannah	CS-5017-19	42	Female	3.89	11.9	34.2	87.8	28.4	34.7	13.3	55.4	348	3.44	1.67	0.29	1.3	0.08	0.1	48.7	8.4	37.7	2.3	2.9	Negative	A	Negative	Negative	Negative	Negative	2	Normal
Coastal Savannah	CS-5026-19	40	Female	3.93	10.5	31.2	79.4	32.6	33.7	17.6	64.5	235	6.29	2.74	0.67	2.7	0.1	0.06	43.8	10.7	43	1.6	0.9	Negative	A	Negative	Negative	Negative	Negative	8	Normal
Coastal Savannah	CS-5023-19	20	Female	4.23	13.8	37.7	89.2	31.4	36.5	12.7	53.4	256	5.69	2.79	0.55	2.18	0.07	0.1	49	9.6	38.3	1.3	1.8	Negative	A	Negative	Negative	Negative	Negative	4	Normal
Coastal Savannah	CS-5024-19	45	Female	4.24	12	34	80.3	29.2	35.2	12.3	47.4	230	3.64	2.15	0.28	1.07	0.05	0.08	59.4	7.7	29.4	1.3	2.2	Negative	A	Negative	Negative	Negative	Negative	3	Normal
Coastal Savannah	CS-5022-19	18	Female	5.37	12	35.6	66.3	23.9	33.7	11.9	38.3	362	8.11	3.15	0.42	4.31	0.1	0.12	38.9	5.2	53.2	1.3	1.4	Negative	A	Negative	REACTIVE	Negative	Negative	17	Normal
Coastal Savannah	CS-5027-19	25	Female	4.26	12.3	35.5	83.4	28.2	34.8	12.9	51.4	260	6.28	1.61	0.57	3.91	0.12	0.05	25.7	9.1	62.6	1.9	0.7	Negative	A	Negative	Negative	Negative	Negative	8	Normal
Coastal Savannah	CS-5028-19	25	Female	4.77	12.2	36.4	76.4	32.1	33.5	14.3	51.4	258	4.71	2.2	0.35	2.02	0.07	0.07	46.6	7.4	42.9	1.6	1.5	Positive	AS	Negative	Negative	Negative	Negative	3	Normal
Coastal Savannah	CS-5029-19	31	Female	4.23	12.5	36.5	86.3	31	34.1	12	49.4	298	6.15	2.95	0.4	2.62	0.08	0.09	47.9	6.6	42.7	1.3	1.5	Negative	A	Negative	Negative	Negative	Negative	2	Normal
Coastal Savannah	CS-5030-19	31	Female	4.32	13.7	39.8	92.1	26.9	34.4	12.6	55.4	211	5.14	2.68	0.41	1.9	0.06	0.08	52.3	8	37	1.2	1.5	Negative	A	Negative	Negative	Negative	Negative	9	Normal
Coastal Savannah	CS-5033-19	45	Female	4.24	13.4	37.1	87.5	26.5	36.2	12.4	51.4	384	5.04	2.25	0.36	2.23	0.09	0.08	44.7	7.3	44.6	1.8	1.6	Negative	A	Negative	Negative	Negative	Negative	3	Normal
Coastal Savannah	CS-5014-19	27	Female	3.86	12.8	35.5	92.1	28.6	36.2	12.7	55.4	245	4.85	1.67	0.48	2.58	0.03	0.08	34.5	9.8	53.3	0.7	1.7	Negative	A	Negative	Negative	Negative	Negative	5	Normal
Coastal Savannah	CS-5786-19	24	Male	5.2	10.6	34.7	66.7	28.5	30.6	12.7	49.1	273	5.05	1.71	0.5	2.32	0.42	0.08	33.9	10	46.1	8.3	1.7	Negative	A	Negative	Negative	Negative	Negative	2	Normal
Coastal Savannah	CS-5823-19	48	Male	5.67	13.4	43.9	77.5	23.6	30.5	11.1	51.7	294	6.49	2.88	0.59	2.81	0.13	0.07	44.4	9.1	43.4	2	1.1	Negative	A	Negative	Negative	Negative	Negative	7	Normal
Coastal Savannah	CS-5829-19	33	Male	4.9	13	43.1	88.1	28.1	30.2	10.4	55.4	247	6.03	3.31	0.49	1.9	0.18	0.13	55.1	8.2	31.6	3	2.1	Positive	AS	Negative	Negative	Negative	Negative	10	Defect
Coastal Savannah	CS-5031-19	32	Female	4.62	13.3	38.6	83.6	27	34.3	12	47.4	218	5.04	1.68	0.42	2.82	0.04	0.07	33.3	8.4	56.1	0.8	1.4	Negative	A	Negative	Negative	Negative	Negative	4	Normal
Coastal Savannah	CS-5032-19	44	Female	4.4	11.2	33.7	76.6	30.1	33.2	10.6	39.3	261	3.61	1.65	0.47	1.36	0.07	0.05	45.6	13.1	37.8	2.1	1.4	Negative	A	Negative	Negative	Negative	Negative	1	Normal
Coastal Savannah	CS-5034-19	20	Female	4.52	10	30.5	67.5	28.9	32.9	14.7	46.4	294	5.72	2.24	0.37	2.94	0.07	0.08	39.3	6.4	51.8	1.2	1.3	Negative	A	Negative	Negative	Negative	Negative	4	Normal
Coastal Savannah	CS-5616-19	31	Male	5.14	14.1	30	58.4	27.5	47	10.2	20.6	162	5.95	2.09	0.47	3.19	0.1	0.08	35.2	8	53.8	1.6	1.4	Negative	AC	Negative	Negative	Negative	Negative	3	Normal
Coastal Savannah	CS-5035-19	19	Female	4.56	13.3	38.7	84.9	29.2	34.5	12.3	49.4	205	4.53	2.47	0.37	1.56	0.05	0.07	54.5	8.3	34.5	1.1	1.6	Negative	A	Negative	Negative	Negative	Negative	6	Normal
Coastal Savannah	CS-5036-19	31	Female	4.02	12.3	36.5	90.9	29	33.8	12	52.4	290	5.84	2.21	0.43	3.05	0.05	0.07	38	7.3	52.7	0.9	1.1	Negative	A	Negative	Negative	Negative	Negative	2	Normal
Coastal Savannah	CS-5038-19	41	Female	3.87	13.8	40.8	105.3	31.7	33.8	14.2	71.6	286	3.76	2.01	0.37	1.21	0.08	0.07	54.1	9.8	32.3	2.1	1.7	Positive	AS	Negative	Negative	REACTIVE	Negative	48	Normal
Coastal Savannah	CS-5039-19	20	Female	3.98	12	34.3	86.3	27.2	34.9	11.8	48.4	269	6.17	2.16	0.35	3.46	0.11	0.08	35	5.6	56.2	1.8	1.4	Negative	A	Negative	Negative	Negative	Negative	8	Normal
Coastal Savannah	CS-5040-19	36	Female	4.21	12	35.3	83.9	24.3	33.9	12.1	48.4	233	5.77	3.21	0.35	2	0.11	0.09	55.9	6.1	34.6	1.9	1.5	Negative	A	Negative	Negative	Negative	Negative	6	Normal
Coastal Savannah	CS-5041-19	58	Female	4.82	11.3	32.9	68.2	30.2	34.3	12.2	39.3	308	5.93	2.5	0.5	2.75	0.05	0.11	42.3	8.4	46.6	0.9	1.8	Negative	A	Negative	Negative	Negative	Negative	12	Normal
Coastal Savannah	CS-5042-19	42	Female	4.22	13.2	37.6	89	30.5	35.2	13.1	55.4	273	3.55	1.7	0.19	1.53	0.06	0.06	47.9	5.5	43.1	1.8	1.7	Negative	A	Negative	Negative	Negative	Negative	15	Normal
Coastal Savannah	CS-5043-19	40	Female	4.41	12.9	36.8	83.4	32.1	35	11.8	47.4	270	5.1	1.91	0.43	2.49	0.19	0.07	37.6	8.5	48.7	3.8	1.4	Negative	AC	Negative	Negative	Negative	Negative	6	Normal
Coastal Savannah	CS-5044-19	29	Female	4.86	13.4	38.8	79.9	27.9	34.4	11.3	43.3	249	5.9	2.14	0.36	3.2	0.1	0.08	36.4	6.1	54.5	1.6	1.4	Negative	A	Negative	Negative	Negative	Negative	4	Normal
Coastal Savannah	CS-5046-19	46	Female	5.2	10.5	33.4	64.2	28.3	31.4	14.6	44.4	264	5.24	2.27	0.47	2.4	0.06	0.03	43.5	9	45.8	1.1	0.6	Negative	A	Negative	Negative	Negative	Negative	8	Normal
Coastal Savannah	CS-5045-19	49	Female	4.08	12.1	35.8	83.7	20.4	33.7	13.1	52.4	220	6.87	2.89	0.38	3.26	0.22	0.1	42.1	5.5	47.8	3.2	1.4	Negative	A	Negative	Negative	Negative	Negative	10	Normal
Coastal Savannah	CS-5047-19	30	Female	4.15	11.9	34.3	82.5	32	34.7	11.4	45.4	291	5.15	1.55	0.84	2.33	0.37	0.05	30.1	16.4	45.1	7.3	1.1	Negative	A	Negative	Negative	Negative	Negative	4	Normal
Coastal Savannah	CS-5048-19	25	Female	3.25	9.8	27.1	83.3	28.6	36.1	13	51.4	195	5.59	2.67	0.59	2.18	0.08	0.06	47.7	10.6	39.1	1.4	1.2	Negative	A	Negative	Negative	Negative	Negative	2	Normal
Coastal Savannah	CS-5049-19	26	Female	3.98	11.9	35	88	31.9	33.9	12.8	53.4	257	4.44	1.73	0.61	1.98	0.06	0.04	39	13.7	44.9	1.4	1	Negative	A	Negative	Negative	Negative	Negative	6	Normal
Coastal Savannah	CS-5050-19	46	Female	4.69	12.4	37.9	80.7	29	32.8	12.2	46.4	257	6.22	2.52	0.39	3.04	0.15	0.12	40.6	6.3	48.7	2.5	1.9	Negative	A	Negative	Negative	Negative	Negative	12	Normal
Coastal Savannah	CS-5051-19	47	Female	4.95	12	37.2	75.3	27.9	32.3	13.6	48.4	247	4.06	1.73	0.37	1.65	0.25	0.05	42.8	9	40.8	6.2	1.2	Negative	A	Negative	Negative	Negative	Negative	6	Normal
Coastal Savannah	CS-5052-19	55	Female	3.68	10.3	31	84.2	25.7	33.2	10.4	42.3	235	6.49	2.17	0.55	3.34	0.34	0.07	33.6	8.5	51.4	5.3	1.2	Negative	A	Negative	Negative	Negative	Negative	8	Normal
Coastal Savannah	CS-5053-19	29	Female	4.23	12.4	37.2	87.8	29.5	33.3	13.2	54.4	220	5.71	2.58	0.51	2.48	0.03	0.1	45.4	8.9	43.5	0.5	1.7	Negative	A	Negative	Negative	Negative	Negative	2	Normal
Coastal Savannah	CS-5054-19	53	Female	4.62	12.8	38.9	84.2	28.1	32.8	12.5	49.4	205	3.88	2.05	0.27	1.4	0.06	0.09	53	7	36.2	1.5	2.3	Positive	AS	Negative	Negative	Negative	Negative	7	Normal
Coastal Savannah	CS-5055-19	35	Female	4.03	12.5	36.6	90.8	31.3	34.1	10.9	47.4	244	5.52	2.7	0.42	2.21	0.1	0.08	49.1	7.6	40.1	1.8	1.4	Positive	AS	Negative	Negative	Negative	Negative	8	Normal
Coastal Savannah	CS-5056-19	44	Female	4.04	8.9	28.9	71.4	30.3	30.7	14.4	48.4	457	7.44	2.95	0.53	3.79	0.1	0.06	39.7	7.1	51	1.4	0.8	Negative	A	Negative	Negative	Negative	Negative	10	Normal
Coastal Savannah	CS-5057-19	31	Female	4.29	12.5	36.9	85.9	32.5	33.8	12.4	50.4	256	5.05	2.56	0.39	1.98	0.06	0.05	50.7	7.7	39.3	1.2	1.1	Negative	A	Negative	Negative	Negative	Negative	5	Normal
Coastal Savannah	CS-5058-19	22	Female	4.56	11.8	36.3	79.7	27.8	32.4	12.3	46.4	312	8.03	3.43	0.65	3.47	0.38	0.08	42.8	8.1	43.4	4.7	1	Negative	A	Negative	Negative	Negative	Negative	11	Normal
Coastal Savannah	CS-5059-19	34	Female	4.41	11.8	35.3	80.2	28.3	33.4	12.5	47.4	221	5.19	2.43	0.42	1.79	0.47	0.07	47	8.1	34.5	9.1	1.3	Positive	AS	Negative	Negative	Negative	Negative	4	Normal
Coastal Savannah	CS-5673-19	25	Male	Malaria Medication
Coastal Savannah	CS-5060-19	21	Male	Malaria Medication
Coastal Savannah	CS-5670-19	33	Male	Malaria Medication
Coastal Savannah	CS-5674-19	34	Male	Malaria Medication
Coastal Savannah	CS-5678-19	22	Male	Malaria Medication
Coastal Savannah	CS-5013-19	40	Female	4.04	12.2	34.8	86.1	31.5	34.9	12.8	52.4	343	7.63	2.03	0.7	4.62	0.15	0.08	26.7	9.6	60.6	2	1.1	Negative	A	Negative	Negative	Negative	Negative	14	Normal
Coastal Savannah	CS-5063-19	33	Female	4.16	11.3	32.6	78.4	27.4	34.5	13.4	49.4	362	7.35	2.27	0.44	4.45	0.09	0.08	31	6	60.7	1.2	1.1	Negative	AC	Negative	Negative	Negative	Negative	10	Partial Defect
Coastal Savannah	CS-5064-19	21	Female	4.56	13	36.4	79.8	27.8	35.8	9.8	33.6	236	5.87	2.82	0.34	2.57	0.06	0.07	48.3	5.8	43.8	1	1.1	Positive	AS	Negative	Negative	Negative	Negative	8	Normal
Coastal Savannah	CS-5065-19	28	Female	4.57	12.4	34.6	75.7	30.1	35.9	9.8	31.1	270	5.9	1.98	0.46	3.21	0.13	0.1	33.8	7.8	54.5	2.2	1.7	Negative	A	Negative	Negative	Negative	Negative	4	Normal
Coastal Savannah	CS-5066-19	21	Female	4.42	11.1	32.8	74.3	27	33.7	11.6	36.1	204	3.99	1.72	0.42	1.7	0.02	0.05	44.2	10.7	43.4	0.5	1.2	Negative	A	Negative	Negative	Negative	Negative	6	Normal
Coastal Savannah	CS-5067-19	20	Female	4.76	13.1	37.8	79.4	29.6	34.8	9.6	32.8	219	7.8	2.78	0.36	4.47	0.08	0.09	35.7	4.6	57.5	1.1	1.1	Positive	AS	Negative	Negative	Negative	Negative	2	Normal
Coastal Savannah	CS-5068-19	26	Female	4.37	12.1	34	77.7	26.6	35.7	8.4	28.6	302	5.03	2.41	0.34	2.15	0.07	0.05	47.9	6.8	42.7	1.5	1.1	Negative	A	Negative	Negative	Negative	Negative	8	Normal
Coastal Savannah	CS-5069-19	20	Female	4.99	13.6	38.9	78	29.8	35	8.7	29.4	288	6.46	3.12	0.42	2.65	0.17	0.08	48.5	6.5	41.2	2.6	1.2	Negative	A	Negative	Negative	Negative	Negative	4	Normal
Coastal Savannah	CS-5070-19	22	Female	4.12	11.5	32.9	79.9	29.1	34.8	9.3	31.9	420	11.67	3.98	0.82	6.6	0.05	0.11	34.4	7.1	57.1	0.4	1	Negative	A	Negative	Negative	Negative	Negative	16	Normal
Coastal Savannah	CS-5076-19	24	Female	4.76	12.6	36.5	76.7	27.3	34.4	10.6	34.4	471	8.01	3.41	0.78	2.73	0.97	0.08	42.9	9.7	34.2	12.2	1	Negative	A	Negative	Negative	Negative	Negative	11	Normal
Coastal Savannah	CS-5077-19	25	Female	4.88	15	41.6	85.2	26.4	36.1	9.4	33.6	137	5.31	2.6	0.49	2.05	0.07	0.07	49.2	9.3	38.9	1.3	1.3	Negative	A	Negative	Negative	Negative	Negative	5	Normal
Coastal Savannah	CS-5078-19	28	Female	4.43	13.1	37.1	83.8	29.1	35.3	9.4	34.4	455	4.96	2.46	0.31	2.02	0.08	0.08	49.8	6.3	40.8	1.6	1.5	Negative	A	Negative	Negative	Negative	Negative	7	Normal
Coastal Savannah	CS-5079-19	27	Female	4.38	10.8	32.1	73.2	30.3	33.7	12.2	37	421	3.84	1.92	0.43	1.41	0.01	0.06	50	11.2	36.9	0.2	1.7	Negative	A	Negative	Negative	Negative	Negative	10	Normal
Coastal Savannah	CS-5080-19	25	Female	5	13.7	39.5	79	29.9	34.6	9.5	31.9	427	5.93	2.27	0.76	2.73	0.08	0.07	38.5	12.8	46.2	1.3	1.2	Negative	A	Negative	Negative	Negative	Negative	4	Normal
Coastal Savannah	CS-5081-19	27	Female	5.3	12.9	37.6	71	28.8	34.3	12.5	36.1	310	5.83	2.68	0.53	2.38	0.17	0.07	46.1	9.1	40.8	2.8	1.2	Negative	AC	Negative	Negative	Negative	Negative	8	Normal
Coastal Savannah	CS-5082-19	42	Female	4.73	12.5	35.4	74.8	27.3	35.4	10.8	34.4	340	4.68	2.36	0.22	1.97	0.06	0.07	50.3	4.7	42.1	1.3	1.6	Negative	AC	Negative	Negative	Negative	Negative	3	Normal
Coastal Savannah	CS-5083-19	22	Female	4.46	12.5	36.1	80.9	28.1	34.6	8.7	31.1	228	5.58	3.25	0.33	1.66	0.2	0.14	58.2	6	29.7	3.6	2.5	Negative	A	Negative	Negative	Negative	Negative	9	Normal
Coastal Savannah	CS-5084-19	20	Female	4.77	10.4	34.5	72.4	30.4	30.2	13.7	41.2	428	4.27	2.5	0.51	1.11	0.07	0.07	58.7	12	26.1	1.6	1.6	Negative	AC	Negative	Negative	Negative	Negative	4	Normal
Coastal Savannah	CS-5085-19	21	Female	4.33	13.7	38.8	89.6	29.2	35.3	9.1	34.4	257	5.24	2.67	0.4	2.07	0.03	0.06	50.9	7.6	39.6	0.7	1.2	Negative	A	Negative	Negative	Negative	Negative	1	Normal
Coastal Savannah	CS-5071-19	19	Female	4.6	13.6	39.1	84.9	31.4	34.7	8.8	31.9	300	7.64	3.17	0.58	3.65	0.09	0.12	41.7	7.7	47.9	1.1	1.6	Positive	AS	Negative	Negative	Negative	Negative	4	Normal
Coastal Savannah	CS-5072-19	26	Female	5.47	13.9	41.4	75.6	26	33.6	10.3	32.8	317	4.53	2.43	0.25	1.69	0.07	0.08	54.1	5.4	37.3	1.5	1.7	Negative	AC	Negative	Negative	Negative	Negative	8	Normal
Coastal Savannah	CS-5073-19	38	Female	4.95	12.3	38.4	77.7	29.6	32	10.4	34.4	238	3.82	1.81	0.44	1.32	0.14	0.1	47.3	11.7	34.7	3.7	2.6	Negative	A	Negative	Negative	Negative	Negative	3	Normal
Coastal Savannah	CS-5074-19	22	Female	5.27	12.1	39.3	74.6	30.3	30.9	10.4	33.6	405	5.04	2.31	0.31	2.19	0.13	0.09	45.8	6.3	43.5	2.7	1.7	Negative	A	Negative	Negative	Negative	Negative	5	Normal
Coastal Savannah	CS-5075-19	35	Female	4.36	12.1	36.2	83.1	26.6	33.5	8.5	31.1	245	3.83	1.86	0.27	1.59	0.05	0.06	48.5	7	41.6	1.3	1.6	Negative	A	Negative	Negative	Negative	Negative	4	Normal
Coastal Savannah	CS-5086-19	21	Female	4.11	9.6	29.8	72.5	26.1	32.3	11.6	36.1	365	4.4	2.02	0.43	1.77	0.1	0.07	46.4	9.7	40.2	2.2	1.5	Negative	A	Negative	Negative	Negative	Negative	4	Normal
Coastal Savannah	CS-5087-19	19	Female	4.3	11.8	33.8	78.7	31.1	35	9.5	31.9	328	4.43	2.14	0.34	1.8	0.1	0.05	48.4	7.6	40.7	2.2	1.1	Negative	A	Negative	REACTIVE	Negative	Negative	24	Normal
Coastal Savannah	CS-5088-19	19	Female	4.91	11.6	35.3	72	32.2	32.8	10.2	31.1	198	5.31	2.47	0.37	2.3	0.09	0.07	46.6	6.9	43.4	1.7	1.4	Negative	A	Negative	Negative	Negative	Negative	2	Normal
Coastal Savannah	CS-5090-19	22	Female	4.57	10.6	35.2	77	26.1	30.1	11.1	36.1	446	7.97	3.91	0.58	3.29	0.02	0.15	49.2	7.3	41.3	0.3	1.9	Negative	A	Negative	Negative	Negative	Negative	4	Normal
Coastal Savannah	CS-5089-19	22	Female	4.41	12.2	36.9	83.6	30.3	33	9.6	33.6	264	4.58	2.31	0.44	1.69	0.06	0.07	50.8	9.6	37	1.2	1.4	Positive	AS	Negative	Negative	Negative	Negative	9	Normal
Coastal Savannah	CS-5091-19	19	Female	4.1	12.4	37.5	91.5	27.1	33	10.6	41.2	336	6.08	3.47	0.48	1.98	0.05	0.09	57.1	7.9	32.7	0.8	1.5	Negative	AC	Negative	Negative	Negative	Negative	5	Normal
Coastal Savannah	CS-5093-19	24	Female	4.51	14	37.6	83.2	25.1	37.3	9.5	33.6	260	6.29	2.84	0.6	2.57	0.17	0.09	45.2	9.6	41	2.8	1.4	Negative	A	Negative	Negative	Negative	Negative	10	Normal
Coastal Savannah	CS-5094-19	27	Female	4.52	13.5	36.5	80.6	29.8	37.1	9.2	31.9	277	5.03	2.51	0.31	2.05	0.04	0.1	50.1	6.2	40.8	0.8	2.1	Negative	A	Negative	Negative	Negative	Negative	6	Normal
Coastal Savannah	CS-5095-19	22	Female	4.2	13.1	34.8	82.8	27.6	37.8	9.5	33.6	321	5.6	1.88	0.36	3.12	0.11	0.09	33.9	6.5	56	2	1.6	Negative	A	Negative	Negative	Negative	Negative	2	Normal
Coastal Savannah	CS-5096-19	30	Female	5.21	14.7	40.2	77.2	28.3	36.5	9.8	31.9	305	6.74	3.21	0.64	2.65	0.16	0.06	47.7	9.5	39.5	2.4	0.9	Positive	AS	Negative	Negative	Negative	Negative	8	Normal
Coastal Savannah	CS-5092-19	30	Female	4.11	11.5	32.8	79.8	30.5	34.9	11.1	37	414	4.92	2.82	0.26	1.61	0.14	0.09	57.2	5.4	32.8	2.8	1.8	Negative	A	Negative	Negative	Negative	Negative	4	Normal
Coastal Savannah	CS-5099-19	24	Female	4.53	12.5	36.7	81	27.2	34.1	12.1	41.2	470	5.83	3.2	0.49	1.95	0.07	0.1	55.2	8.4	33.5	1.1	1.8	Negative	AC	Negative	Negative	Negative	Negative	4	Normal
Coastal Savannah	CS-5100-19	20	Female	4.66	12.4	35.6	76.5	27.9	34.7	9.3	30.2	191	5.72	1.6	0.5	3.46	0.04	0.09	28.2	8.8	60.7	0.7	1.6	Negative	AC	Positive	Negative	Negative	Negative	12	Normal
Coastal Savannah	CS-5097-19	20	Female	5.16	12.7	38.7	75	26.2	32.8	13.1	40.3	249	4.62	1.47	0.29	2.56	0.22	0.04	32.1	6.3	55.9	4.8	0.9	Positive	AS	Negative	Negative	Negative	Negative	5	Normal
Coastal Savannah	CS-5098-19	21	Female	3.35	10.1	28.3	84.5	28.8	35.6	8.6	31.9	337	4.82	1.6	0.42	2.69	0.02	0.06	33.3	8.9	56.3	0.3	1.2	Negative	A	Negative	Negative	Negative	Negative	2	Normal
Coastal Savannah	CS-5101-19	46	Female	4.51	14.1	43.8	97	30.5	32.3	9.3	38.6	284	5.57	2.65	0.42	2.37	0.07	0.05	47.7	7.6	42.5	1.3	0.9	Negative	A	Negative	Negative	Negative	Negative	6	Normal
Coastal Savannah	CS-5102-19	26	Female	5.32	10.6	37.7	70.9	30.6	28.1	13	37.8	512	6.95	2.91	0.53	2.57	0.81	0.11	42.1	7.6	37	11.6	1.7	Negative	A	Negative	Negative	Negative	Negative	3	Normal
Coastal Savannah	CS-5103-19	20	Female	4.12	13.4	39.6	96.2	29.6	33.9	9.3	37.8	323	4.85	2.51	0.25	1.98	0.03	0.07	51.9	5.1	40.9	0.6	1.5	Negative	A	Negative	Negative	Negative	Negative	1	Normal
Coastal Savannah	CS-5104-19	25	Female	4.29	12	37.2	86.8	22	32.1	9.9	36.1	365	6.69	2.67	0.48	3.36	0.06	0.1	40.1	7.2	50.2	1	1.5	Negative	A	Negative	Negative	Negative	Negative	8	Normal
Coastal Savannah	CS-5105-19	22	Female	4.73	12.6	38	80.5	23.7	33.1	9.7	33.6	339	5.92	2.59	0.51	2.37	0.35	0.09	43.8	8.6	40	6	1.6	Negative	A	Negative	Negative	Negative	Negative	10	Normal
Coastal Savannah	CS-5106-19	18	Female	4.99	13.3	39.6	79.4	27.3	33.7	10.9	36.1	329	5.67	3.07	0.39	2.07	0.04	0.08	54.6	6.8	36.5	0.7	1.4	Negative	AC	Negative	Negative	Negative	Negative	12	Normal
Coastal Savannah	CS-5107-19	21	Female	4.81	13.7	40.5	84.3	23.4	33.8	10.4	37	388	5.28	2.13	0.41	2.58	0.08	0.06	40.5	7.7	49.2	1.5	1.1	Positive	AS	Negative	Negative	Negative	Negative	3	Normal
Coastal Savannah	CS-5108-19	27	Female	5.04	11.8	38.3	76	26.2	30.8	12.5	39.5	364	8.25	4.22	0.75	3.16	0.04	0.07	51.3	9.1	38.4	0.4	0.8	Negative	AC	Negative	Negative	Negative	Negative	14	Normal
Coastal Savannah	CS-5109-19	21	Female	4.31	14.1	38.4	89.1	28.7	36.8	10.1	37	450	5.34	1.8	0.36	3.05	0.05	0.06	33.8	6.8	57.4	0.9	1.1	Negative	A	Negative	Negative	Negative	Negative	3	Normal
Coastal Savannah	CS-5110-19	21	Female	4.55	13.9	37	81.5	27.2	37.6	8.8	31.1	286	4.44	1.99	0.34	1.98	0.03	0.08	45.1	7.7	44.7	0.7	1.8	Negative	A	Negative	Negative	Negative	Negative	6	Normal
Coastal Savannah	CS-5111-19	23	Female	4.4	13	39.7	90.4	25.8	32.7	9.5	36.1	301	5.04	2.46	0.46	1.88	0.16	0.06	49.1	9.2	37.3	3.2	1.2	Negative	AC	Negative	Negative	Negative	Negative	4	Normal
Coastal Savannah	CS-5112-19	20	Female	4.35	13.2	39.5	90.8	22.7	33.5	9	34.4	322	3.24	1.51	0.29	1.34	0.05	0.05	46.7	9	41.3	1.4	1.6	Negative	A	Negative	Negative	Negative	Negative	1	Normal
Coastal Savannah	CS-5113-19	19	Female	4.55	10.1	33.8	74.4	31.1	29.9	11.7	37	451	6.9	2.79	0.45	3.52	0.05	0.08	40.5	6.5	51	0.8	1.2	Negative	A	Negative	Negative	Negative	Negative	9	Normal
Coastal Savannah	CS-5114-19	25	Female	3.97	13.4	36.2	91.2	28.9	37.1	8.4	32.8	275	7.16	2.71	0.48	3.41	0.48	0.06	37.9	6.7	47.8	6.7	0.9	Negative	A	Negative	Negative	Negative	Negative	13	Normal
Coastal Savannah	CS-5115-19	23	Female	4.12	13.3	35.2	85.4	30.1	37.8	9.3	33.6	221	5.77	3.18	0.23	2.19	0.04	0.12	55.5	3.9	38	0.6	2	Negative	AC	Negative	Negative	Negative	Negative	5	Normal
Coastal Savannah	CS-5116-19	20	Female	3.99	13	33.9	84.8	26.5	38.5	8.8	31.9	302	8.51	3.08	0.77	4.49	0.06	0.1	36.2	9.1	52.9	0.6	1.2	Negative	A	Negative	Negative	Negative	Negative	15	Normal
Coastal Savannah	CS-5118-19	22	Female	3.78	12.2	34	90	28.2	35.8	8.7	33.6	305	5.69	2	0.57	3.03	0.02	0.06	35.3	10.1	53.2	0.4	1	Negative	A	Negative	Negative	Negative	Negative	2	Normal
Coastal Savannah	CS-5117-19	21	Female	4.66	14.5	41.5	89.1	28.4	34.9	9.5	36.1	331	4.98	2.6	0.34	1.89	0.08	0.06	52.3	6.8	38	1.6	1.3	Negative	A	Negative	Negative	Negative	Negative	6	Normal
Coastal Savannah	CS-5120-19	24	Female	4.45	13.4	42.3	95	28	31.7	9.9	36.1	331	6.19	3.5	0.06	2.15	0.35	0.13	56.4	1	34.7	5.7	2.2	Negative	A	Negative	Negative	Negative	Negative	10	Normal
Coastal Savannah	CS-5121-19	25	Female	5.18	13.1	44.1	85.2	31.1	29.8	11.7	38.6	365	6.87	2.53	0.45	3.7	0.09	0.09	36.8	6.6	54.1	1.2	1.3	Negative	AC	Negative	Negative	Negative	Negative	14	Normal
Coastal Savannah	CS-5122-19	33	Female	4.56	12.4	39	85.5	20.1	31.8	9.8	32.8	396	6.77	2.6	0.62	3.43	0.04	0.07	38.5	9.2	50.7	0.6	1	Negative	A	Negative	Negative	Negative	Negative	10	Normal
Coastal Savannah	CS-5123-19	20	Female	4.65	11.5	37	79.4	29.1	31	11.2	33.6	159	4.72	1.44	0.33	2.71	0.17	0.06	30.5	7	57.5	3.7	1.3	Negative	A	Negative	Negative	Negative	Negative	5	Normal
Coastal Savannah	CS-5124-19	33	Male	5.04	15.4	48.1	95.3	27.1	32.1	11.3	41.2	299	8.18	4.64	1	2.13	0.25	0.14	56.9	12.2	26.1	3	1.8	Negative	A	Negative	Negative	Negative	Negative	15	Normal
Coastal Savannah	CS-5126-19	27	Male	5.54	16.8	48	86.7	33.9	35	11.5	41.2	313	8.09	2.55	0.6	3.02	0.48	0.12	37.7	8.9	44.7	7	1.7	Negative	A	Negative	Negative	Negative	Negative	8	Normal
Coastal Savannah	CS-5127-19	34	Female	4.17	12.6	36.53	78.2	31.4	31.2	12.7	35.3	408	5.79	1.8	0.32	2.85	0.42	0.08	32.9	5.8	52.1	7.6	1.6	Negative	A	Negative	Negative	Negative	Negative	10	Normal
Coastal Savannah	CS-5129-19	28	Male	4.92	14.6	44.4	71.2	25.5	32.9	11.1	33.6	150	4.51	3.12	0.59	3.25	0.12	0.05	43.8	8.2	45.6	1.7	0.7	Negative	A	Negative	Negative	Negative	Negative	4	Normal
Coastal Savannah	CS-5130-19	28	Male	5.18	16	45.2	87.2	23.4	35.4	13	46.2	406	6.48	2.37	0.43	2.02	0.25	0.08	46	8.4	39.3	4.8	1.5	Negative	A	Negative	Negative	Negative	Negative	6	Normal
Coastal Savannah	CS-5131-19	26	Male	5.35	16.5	48	75.7	22.4	34.3	12.3	38.6	228	4.47	2.09	0.35	3.19	0.29	0.11	34.7	5.8	52.8	4.8	1.9	Negative	A	Negative	Negative	Negative	Negative	11	Normal
Coastal Savannah	CS-5133-19	25	Female	5.01	14.1	40.6	75.1	28.5	34.8	12.4	38.6	288	5.96	1.66	0.39	3.27	0.05	0.04	30.7	7.2	60.3	1	0.8	Negative	A	Negative	Negative	Negative	Negative	5	Normal
Coastal Savannah	CS-5134-19	28	Male	5.11	15	43.8	85.7	20	34.3	12.3	43.7	264	5.37	1.79	0.5	1.6	0.32	0.09	41.6	11.6	37.2	7.4	2.2	Negative	A	Negative	Negative	Negative	Negative	2	Normal
Coastal Savannah	CS-5135-19	30	Female	4.96	11.1	31.4	63.2	35.6	32.2	14.4	37	398	7.07	2.23	0.39	1.8	0.26	0.09	46.9	8.1	37.6	5.4	2	Negative	A	Negative	Negative	Negative	Negative	8	Normal
Coastal Savannah	CS-5136-19	28	Female	5.09	12.3	36.7	72.2	27.7	33.5	10.9	33.6	335	7.77	3.37	0.54	2.66	0.04	0.09	50.1	8	39.8	0.7	1.4	Negative	A	Negative	Negative	Negative	Negative	12	Normal
Coastal Savannah	CS-5137-19	27	Female	4.56	14.2	40.3	88.4	28.5	35.2	12.1	44.5	268	5.4	2.33	0.44	2.17	0.18	0.07	44.6	8.6	41.9	3.5	1.4	Negative	A	Negative	Negative	Negative	Negative	7	Normal
Coastal Savannah	CS-5138-19	26	Female	5.15	13.2	37.9	73.5	27.2	34.8	12.5	37.8	178	7.06	2.27	0.43	1.89	0.09	0.07	47.8	9	39.8	1.9	1.5	Negative	A	Negative	Negative	Negative	Negative	10	Normal
Coastal Savannah	CS-5139-19	26	Female	4.53	13.1	38.3	84.4	26.8	34.1	12.6	44.5	194	5.39	2.27	0.43	1.89	0.09	0.07	47.8	9	39.8	1.9	1.5	Negative	A	Negative	Negative	Negative	Negative	5	Normal
Coastal Savannah	CS-5140-19	22	Female	5.43	11.8	36.2	66.6	25.5	32.7	13.6	37	288	4.8	1.63	0.33	1.61	0.12	0.03	43.8	8.9	43.2	3.3	0.8	Negative	A	Negative	Negative	Negative	Negative	8	Normal
Coastal Savannah	CS-5141-19	25	Female	5.36	14.6	41.8	78.1	23.6	34.9	13.6	43.7	366	7.95	1.9	0.86	2.13	0.12	0.1	37.2	16.7	41.7	2.4	2	Negative	A	Negative	Negative	Negative	Negative	12	Normal
Coastal Savannah	CS-5142-19	23	Female	4.68	13.6	39	83.2	27.3	34.9	11.5	40.3	262	6.19	3.23	0.53	2.71	0.03	0.1	48.7	8.1	41.1	0.5	1.6	Negative	A	Negative	Negative	Negative	Negative	9	Normal
Coastal Savannah	CS-5143-19	21	Female	4.75	14	40.4	85.1	27.7	34.7	13.2	46.2	177	3.27	2.49	0.4	1.86	0.06	0.12	50.5	8.1	37.7	1.3	2.4	Negative	A	Negative	Negative	Negative	Negative	3	Normal
Coastal Savannah	CS-5144-19	25	Female	4.58	10.2	31.2	68.1	26.6	32.8	12.9	37	274	5.12	1.57	0.51	2.6	0.05	0.06	32.7	10.7	54.3	1	1.3	Negative	A	Negative	Negative	Negative	Negative	12	Normal
Coastal Savannah	CS-5145-19	25	Male	5.47	17	48.2	88.2	28.4	35.4	11.7	42.8	252	4.2	1.38	0.43	1.69	0.21	0.05	36.6	11.5	44.9	5.6	1.4	Negative	A	Negative	Negative	Negative	Negative	2	Normal
Coastal Savannah	CS-5146-19	49	Female	5.19	12.9	38.7	71.7	34.2	33.3	11.8	35.3	225	4.73	1.63	0.33	1.61	0.12	0.03	43.8	8.9	43.2	3.3	0.8	Negative	A	Negative	Negative	Negative	Negative	5	Normal
Coastal Savannah	CS-5147-19	42	Female	5.17	14.3	41.7	69.8	31.1	34.3	13	37	289	5.6	1.68	0.51	3.23	0.35	0.03	29	8.7	55.7	6.1	0.5	Negative	A	Negative	Negative	Negative	Negative	9	Normal
Coastal Savannah	CS-5148-19	32	Female	5.18	13.4	40.4	78	33.3	33.1	12.2	39.5	290	3.47	3.1	0.35	2.36	0.08	0.12	51.7	5.9	39.1	1.3	2	Negative	A	Negative	Negative	Negative	Negative	14	Normal
Coastal Savannah	CS-5149-19	42	Male	4.13	12.4	35	84.7	34	35.5	13.3	46.2	346	4.34	1.73	0.57	3.24	0.43	0.03	28.8	9.5	54	7.2	0.5	Negative	A	Negative	Negative	Negative	Negative	4	Normal
Coastal Savannah	CS-5150-19	36	Female	4.75	13.8	38.8	81.8	25.8	35.5	12.2	41.2	261	5.57	2.29	0.35	1.88	0.66	0.07	43.7	6.7	35.7	6.5	1.4	Negative	A	Negative	Negative	Negative	Negative	0	Normal
Coastal Savannah	CS-5152-19	37	Female	5.16	14.1	42.5	73.7	24.8	33.2	13.4	40.3	228	3.86	2.41	0.56	1.78	0.03	0.09	49.5	11.4	36.6	0.6	1.9	Negative	A	Negative	Negative	Negative	Negative	11	Normal
Coastal Savannah	CS-5153-19	39	Female	4.48	12.5	35.9	80.2	30.8	34.9	13.3	43.7	306	4.72	2.45	0.54	1.89	0.06	0.07	48.9	10.8	37.8	1.2	1.3	Negative	A	Negative	Negative	Negative	Negative	9	Normal
Coastal Savannah	CS-5154-19	39	Female	5.18	14.9	42.9	79.7	23.2	34.6	12.6	41.2	328	7.48	2.32	0.49	1.67	0.05	0.13	50	10.5	35.8	1	2.7	Negative	A	Negative	Negative	Negative	Negative	2	Normal
Coastal Savannah	CS-5155-19	30	Female	5.12	14.5	41	80.2	27.1	35.3	12.7	42	232	5.57	1.24	0.51	1.93	0.12	0.116786	44.2	10.94	33.28	2.14	2.34	Negative	A	Negative	Negative	Negative	Negative	9	Normal
Coastal Savannah	CS-5156-19	26	Female	5.45	11.6	34.4	63	29.6	33.6	12.9	33.6	263	4.06	2.13	0.14	2.18	0.1	0.126905	52	11.36	31.29	1.7	1.55	Negative	A	Negative	Negative	Negative	Negative	6	Normal
Coastal Savannah	CS-5158-19	30	Female	4.91	12.3	37.1	75.5	21.2	33	12	37.8	162	3.67	2.26	0.37	1.84	0.07	0.137024	49.8	9.78	39.3	1.25	0.77	Negative	A	Negative	Negative	Negative	Negative	11	Normal
Coastal Savannah	CS-5159-19	25	Female	5.03	12.6	36.3	72.2	29.4	34.8	12.7	37.8	294	5.38	2.39	0.26	2.06	0.05	0.147143	42.6	8.21	47.31	0.81	2.98	Negative	A	Negative	Negative	Negative	Negative	7	Normal
Coastal Savannah	CS-5162-19	33	Female	5.04	14.2	40.2	79.8	26.8	35.4	11.8	38.6	266	5.55	2.52	0.12	1.75	0.13	0.157262	45.4	9.63	45.32	0.36	1.19	Negative	A	Negative	Negative	Negative	Negative	3	Normal
Rain Forest	RF-01490-19	47	Male	5.64	14.3	43.2	76.6	30	33	12.9	45.4	103	7.46	3.88	0.75	2.22	0.42	0.08	52.8	10.2	30.2	5.7	1.1	Negative	A	Negative	Negative	Negative	Negative	10	Defect
Rain Forest	RF-01488-19	47	Female	4.02	10.3	31.7	78.9	31	32.6	13.1	48.4	299	5.62	2.56	0.65	2.2	0.1	0.07	45.9	11.6	39.5	1.8	1.2	Negative	A	Negative	Negative	Negative	Negative	2	Normal
Rain Forest	RF-01489-19	35	Female	4.13	12.4	36.9	89.4	31.6	33.6	12.8	54.4	264	7.43	3.27	0.67	3.23	0.13	0.11	44.1	9.1	43.5	1.8	1.5	Negative	A	Negative	Negative	Negative	Negative	8	Normal
Rain Forest	RF-01493-19	40	Male	5.22	15	45.4	86.9	28.7	33	12.5	51.4	207	5.08	1.81	0.57	2.18	0.41	0.07	36	11.3	43.1	8.2	1.4	Negative	A	Negative	Negative	Negative	Negative	2	Normal
Rain Forest	RF-01492-19	29	Male	5.19	14.9	44.8	86.4	27.8	33.3	12.3	50.4	207	5.33	2.2	0.52	2.34	0.2	0.06	41.3	9.7	44.2	3.7	1.1	Negative	A	Negative	Negative	Negative	Negative	4	Normal
Rain Forest	RF-01491-19	28	Male	5.25	15.2	45.9	87.5	29.4	33	13.7	56.4	180	3.6	1.6	0.38	1.44	0.07	0.09	44.7	10.7	40.2	2	2.4	Negative	A	Negative	Negative	Negative	Negative	2	Normal
Rain Forest	RF-1046-19	23	Male	5.75	15.4	46.3	80.5	25.5	33.4	11.8	44.4	226	4	1.07	0.24	2.55	0.09	0.03	26.8	6	64.2	2.2	0.8	Negative	A	Negative	Negative	Negative	Negative	6	Normal
Rain Forest	RF-1047-19	25	Male	4.09	12.8	36.4	88.9	29.5	35.1	11.4	48.4	211	3.18	1.33	0.19	1.39	0.19	0.07	42.2	6.1	43.6	5.9	2.2	Negative	A	Negative	Negative	Negative	Negative	0	Normal
Rain Forest	RF-1048-19	26	Male	5.09	14.7	42.4	83.3	21.5	34.7	11.3	44.4	303	3.21	1.84	0.32	0.88	0.11	0.05	57.5	9.9	27.6	3.5	1.5	Negative	A	Negative	Negative	Negative	Negative	3	Normal
Rain Forest	RF-1049-19	18	Female	3.89	9.4	28.6	73.5	26.3	32.8	12.5	44.4	311	4.48	1.93	0.33	2.1	0.04	0.07	43.3	7.4	46.7	1	1.6	Negative	A	Negative	Negative	Negative	Negative	6	Normal
Rain Forest	RF-1050-19	27	Male	4.08	12.3	35.3	86.4	29.3	34.8	12.4	51.4	147	2.87	1.5	0.16	1.13	0.04	0.03	52.6	5.5	39.4	1.5	1	Negative	A	Negative	Negative	Negative	Negative	11	Normal
Rain Forest	RF-1051-19	18	Female	4.06	12.2	35.2	86.6	24.8	34.7	12.2	49.4	328	4.13	1.64	0.4	2	0.01	0.07	39.8	9.8	48.5	0.3	1.6	Negative	A	Negative	Negative	Negative	Negative	2	Normal
Rain Forest	RF-1052-19	21	Male	4.21	10.4	31.7	75.2	32	32.9	11.7	41.3	236	3.72	1.88	0.39	1.31	0.06	0.07	50.8	10.5	35.3	1.6	1.8	Negative	A	Negative	Negative	Negative	Negative	4	Normal
Rain Forest	RF-1053-19	22	Female	4.2	11.6	34.3	81.7	30.5	33.7	12.3	47.4	261	4.22	1.53	0.26	2.28	0.08	0.06	36.4	6.2	54.1	1.9	1.4	Negative	A	Negative	Negative	Negative	Negative	6	Normal
Rain Forest	RF-1054-19	31	Female	3.11	7.8	23.9	77	29.1	32.4	11.8	44.4	199	4.04	1.66	0.21	2.08	0.04	0.04	41.2	5.2	51.7	0.9	1	Negative	A	Negative	Negative	Negative	Negative	2	Normal
Rain Forest	RF-1055-19	47	Male	4.58	13.8	41.6	90.9	32	33.1	11.9	51.4	315	5.3	2.41	0.41	2.36	0.04	0.07	45.4	7.8	44.7	0.7	1.4	Negative	A	Negative	Negative	Negative	Negative	8	Normal
Rain Forest	RF-1056-19	22	Male	5.21	14.6	44.4	85.3	32.1	32.9	11.8	48.4	302	5.08	2.86	0.36	1.61	0.15	0.08	56.5	7.2	31.8	3	1.5	Negative	A	Negative	Negative	Negative	Negative	4	Normal
Rain Forest	RF-1057-19	21	Male	4.26	12.5	37	86.7	26.2	33.9	12.5	51.4	111	4.06	1.54	0.42	1.96	0.07	0.05	38	10.3	48.8	1.7	1.2	Negative	A	Negative	Negative	Negative	Negative	2	Normal
Rain Forest	RF-1058-19	22	Male	4.76	13.9	40.5	85.2	30.4	34.3	11.5	46.4	296	3.75	1.59	0.28	1.75	0.05	0.08	42.4	7.5	46.9	1.2	2	Negative	A	Negative	Negative	Negative	Negative	6	Normal
Rain Forest	RF-1059-19	38	Male	4.61	13.6	40.3	87.4	25.4	33.8	11.8	49.4	189	4.13	1.87	0.32	1.8	0.05	0.08	45.4	7.7	43.7	1.2	2	Negative	A	Negative	Negative	Negative	Negative	0	Normal
Rain Forest	RF-1060-19	27	Male	5.24	14.7	45.1	85.9	30	32.6	11.8	47.4	178	5.66	1.34	0.44	3.75	0.06	0.05	23.8	7.9	66.4	1	0.9	Negative	A	Negative	Negative	Negative	Negative	2	Normal
Rain Forest	RF-1061-19	29	Female	4.23	12.8	37.7	89	23.1	33.9	11.2	46.4	258	6	2.78	0.42	2.67	0.03	0.09	46.4	7	44.6	0.5	1.5	Positive	AS	Negative	Negative	Negative	Negative	10	Defect
Rain Forest	RF-1062-19	26	Male	5.53	13.7	42.8	77.4	25.2	32.1	11.1	40.3	170	4.05	1.76	0.29	1.85	0.08	0.05	43.6	7.1	46.3	1.9	1.1	Positive	AS	Negative	Negative	Negative	Negative	3	Normal
Rain Forest	RF-1063-19	38	Male	5.37	14.1	42.5	79.2	26.8	33.2	11.8	43.3	245	4.09	1.68	0.4	1.84	0.09	0.08	41.2	9.8	44.9	2.2	1.9	Negative	A	Negative	Negative	Negative	Negative	8	Normal
Rain Forest	RF-1064-19	18	Male	5.25	14.7	44.4	84.6	30.4	33.1	11.8	46.4	206	5.52	2.22	0.34	2.65	0.24	0.04	40.4	6.1	48.3	4.4	0.8	Negative	A	Negative	Negative	Negative	Negative	6	Normal
Rain Forest	RF-1065-19	31	Male	5.95	12.8	41.5	69.6	31.5	31	12.6	41.3	223	4.22	1.63	0.34	2.1	0.12	0.02	38.8	8.2	49.7	2.7	0.6	Negative	A	Negative	Negative	Negative	Negative	2	Normal
Rain Forest	RF-1066-19	26	Male	4.84	12.8	38.7	79.9	26.4	33.2	11.4	43.3	124	5.02	1.38	0.33	3.14	0.12	0.02	27.6	6.5	63	2.4	0.5	Negative	A	Negative	Negative	Negative	Negative	9	Normal
Rain Forest	RF-01482-19	20	Female	3.82	11.3	32	83.7	29.1	35.2	12.2	48.4	180	4.31	1.63	0.37	2.13	0.07	0.1	37.9	8.6	49.5	1.6	2.4	Positive	AS	Negative	Negative	Negative	Negative	0	Normal
Rain Forest	RF-01483-19	27	Male	5.05	12.7	36.8	73	29.4	34.4	12.9	44.4	172	3.75	1.73	0.3	1.61	0.02	0.09	46.4	7.9	43	0.4	2.3	Negative	A	Negative	Negative	Negative	Negative	11	Normal
Rain Forest	RF-01484-19	29	Male	5.23	16	46.1	88.1	29.1	34.6	11.8	48.4	317	4.53	1.83	0.43	1.93	0.26	0.07	40.6	9.6	42.6	5.7	1.5	Negative	A	Negative	Negative	Negative	Negative	2	Normal
Rain Forest	RF-01486-19	25	Male	5.23	15	44	84	28.4	34.1	12.1	48.4	140	4.84	2.33	0.49	1.88	0.08	0.04	48.3	10.2	38.9	1.7	0.9	Positive	AS	Negative	REACTIVE	Negative	Negative	8	Normal
Rain Forest	RF-01485-19	21	Female	4	10.1	30.3	75.6	26.7	33.4	11.3	41.3	207	5.96	2.5	0.54	2.78	0.05	0.07	42.1	9.1	46.8	0.9	1.1	Negative	AC	Negative	Negative	Negative	Negative	6	Normal
Rain Forest	RF-01487-19	19	Female	5.03	12.8	37.8	75.2	27.1	33.9	10.3	37.3	328	3.95	2.2	0.32	1.29	0.06	0.07	55.9	8.2	32.7	1.5	1.7	Negative	A	Negative	Negative	Negative	Negative	2	Normal
Rain Forest	RF-1070-19	24	Male	5.3	15.3	43.2	81.5	24.5	35.3	9.4	37	166	5.77	2.25	0.31	2.99	0.12	0.05	39.3	5.5	52.2	2.1	0.9	Negative	A	Negative	Negative	Negative	Negative	9	Normal
Rain Forest	RF-1067-19	48	Male	5.15	15.8	45.5	88.3	24.4	34.8	9.6	40.3	210	3.83	1.75	0.3	1.62	0.08	0.06	45.9	7.8	42.6	2.2	1.5	Negative	A	Negative	Negative	Negative	Negative	14	Normal
Rain Forest	RF-1080-19	29	Male	5.23	14.6	42.3	80.9	29.2	34.4	10.2	39.5	246	4.8	2.48	0.27	1.38	0.57	0.08	52	5.6	28.9	11.8	1.7	Negative	A	Negative	Negative	Negative	Negative	2	Normal
Rain Forest	RF-1079-19	29	Male	5.09	13.7	39.6	77.9	24.2	34.5	9.6	35.3	244	3.01	1.64	0.18	0.93	0.18	0.07	54.5	6	30.9	6.2	2.4	Negative	A	Negative	REACTIVE	Negative	Negative	17	Normal
Rain Forest	RF-1074-19	40	Male	5.29	14.2	42	79.4	27.9	33.8	10.4	38.6	155	3.86	1.76	0.2	1.81	0.03	0.03	46	5.2	47.1	0.9	0.8	Positive	AS	Negative	Negative	Negative	Negative	13	Normal
Rain Forest	RF-1077-19	29	Male	4.75	15.1	42.8	90.1	28.2	35.3	10.1	43.7	243	4.24	2.29	0.26	1.52	0.05	0.11	54.2	6	36	1.1	2.7	Negative	A	Negative	Negative	Negative	Negative	4	Normal
Rain Forest	RF-1071-19	44	Male	4.57	13.6	39.1	85.6	28.8	34.9	10.3	42.8	236	4.78	2.41	0.21	1.64	0.44	0.06	50.7	4.4	34.5	9.2	1.2	Positive	AS	Negative	Negative	Negative	Negative	8	Normal
Rain Forest	RF-1081-19	20	Male	5.5	16.4	46.9	85.2	24.9	34.9	10.2	41.2	217	5.32	2.01	0.29	2.86	0.09	0.05	37.9	5.5	53.9	1.7	1	Negative	A	Negative	Negative	Negative	Negative	10	Normal
Rain Forest	RF-1084-19	40	Male	4.79	14.3	40.5	84.6	28.6	35.2	10.3	41.2	138	3.42	1.27	0.3	1.8	0.02	0.02	37.2	8.7	53	0.5	0.6	Negative	A	Negative	Negative	Negative	Negative	2	Normal
Rain Forest	RF-1085-19	39	Female	3.7	8.4	26.7	72.1	32.7	31.4	12.3	41.2	377	4.98	2.15	0.33	2.35	0.05	0.08	43.3	6.6	47.4	1.1	1.6	Negative	A	Negative	Negative	Negative	Negative	9	Normal
Rain Forest	RF-1075-19	30	Male	5.05	15	43.5	86.2	30.4	34.5	10.4	42.8	199	4.33	2.17	0.41	1.59	0.09	0.06	50	9.6	36.9	2.1	1.4	Positive	AS	Negative	Negative	Negative	Negative	3	Normal
Rain Forest	RF-1069-19	46	Male	4.7	14	41.1	87.5	27.6	34.1	11.8	49.6	131	4.12	1.76	0.26	2.02	0.01	0.04	43	6.3	49.4	0.3	1	Negative	A	Negative	Negative	Negative	Negative	8	Normal
Rain Forest	RF-1086-19	26	Male	4.98	13.1	37.3	74.9	30.8	35	10	37	309	3.9	1.52	0.3	1.9	0.11	0.07	39	7.6	48.8	2.8	1.8	Negative	A	Negative	Negative	Negative	Negative	11	Normal
Rain Forest	RF-1083-19	28	Male	5.46	14.6	42.6	78.1	25.2	34.1	10.3	38.6	206	4.27	1.18	0.36	2.26	0.4	0.06	27.7	8.5	53	9.4	1.4	Positive	AS	Negative	Negative	Negative	Negative	3	Normal
Rain Forest	RF-1090-19	24	Male	5.22	15.6	43.9	84	23.7	35.5	10.1	40.3	171	5.67	1.8	0.3	3.16	0.3	0.09	31.9	5.4	55.8	5.3	1.6	Positive	AS	Negative	Negative	Negative	Negative	0	Normal
Rain Forest	RF-1087-19	42	Male	3.72	11.9	34.5	92.9	30.3	34.4	10	44.5	137	3.25	1.38	0.26	1.5	0.05	0.05	42.7	7.9	46.4	1.5	1.5	Positive	AS	Negative	Negative	Negative	Negative	8	Normal
Rain Forest	RF-1073-19	27	Male	5.01	14.9	42.4	84.6	30.3	35.2	10	40.3	189	4.78	2.13	0.24	1.76	0.55	0.09	44.7	5	36.9	11.6	1.8	Negative	A	Negative	REACTIVE	Negative	Negative	17	Normal
Rain Forest	RF-1076-19	23	Female	4.32	12.8	36.6	84.7	28.9	35	10	41.2	301	5.61	2.54	0.37	2.53	0.09	0.07	45.7	6.6	45	1.5	1.2	Positive	AS	Negative	Negative	Negative	Negative	9	Normal
Rain Forest	RF-1072-19	38	Female	3.82	10.9	31.5	82.4	26.7	34.5	10.1	39.5	339	8.27	2.61	0.36	5.17	0.06	0.04	31.7	4.4	62.7	0.7	0.5	Negative	A	Negative	Negative	Negative	Negative	5	Normal
Rain Forest	RF-1082-19	34	Male	5.68	16.6	46.9	82.5	28.1	35.3	9.7	37.8	285	6.16	2.41	0.55	2.72	0.36	0.09	39.3	8.9	44.5	5.9	1.4	Negative	A	Negative	Negative	Negative	Negative	8	Normal
Rain Forest	RF-1089-19	28	Male	5.27	15.2	43.8	83	26.7	34.8	10.1	39.5	189	4.18	1.88	0.34	1.44	0.47	0.04	45.2	8.2	34.6	11.2	0.8	Negative	A	Negative	Negative	Negative	Negative	2	Normal
Rain Forest	RF-1068-19	33	Male	5.86	13.3	41.7	71.1	27.2	31.9	12.5	42	303	4.27	1.92	0.23	1.92	0.11	0.08	45.1	5.4	45.1	2.5	1.9	Negative	A	Negative	Negative	Negative	Negative	8	Normal
Rain Forest	RF-1098-19	39	Male	4.95	13.2	38.6	77.8	28.2	34.4	9.3	34.4	253	6.1	0.91	0.32	4.71	0.08	0.07	14.9	5.2	77.5	1.3	1.1	Negative	A	Negative	Negative	Negative	Negative	4	Normal
Rain Forest	RF-1088-19	39	Male	5.2	13.6	39.4	75.7	28.1	34.6	8.6	31.9	179	3.6	1.8	0.32	1.33	0.04	0.11	50	8.8	37	1	3.2	Negative	A	Negative	Negative	Negative	Negative	9	Normal
Rain Forest	RF-1078-19	41	Male	5.18	15.3	44.1	85.2	30.6	34.7	10.8	43.7	180	3.51	1.78	0.49	1.18	0.04	0.02	50.6	13.9	33.8	1	0.7	Negative	A	Negative	Negative	Negative	Negative	13	Defect
Rain Forest	RF-1096-19	40	Male	5.03	14.8	41.7	82.8	27.6	35.6	10.5	41.2	230	4.43	1.9	0.27	2.04	0.12	0.1	42.9	6.1	46	2.8	2.2	Negative	AC	Negative	Negative	Negative	Negative	2	Normal
Rain Forest	RF-1093-19	32	Male	4.66	13.7	38.5	82.5	27.7	35.6	9.4	37	229	3.89	1.44	0.31	1.99	0.1	0.04	37	7.9	51.5	2.7	0.9	Negative	A	Negative	Negative	Negative	Negative	5	Normal
Rain Forest	RF-1094-19	21	Female	3.97	11.5	32.7	82.4	29.4	35.3	9.2	37	311	4.65	1.8	0.36	2.33	0.07	0.08	38.8	7.8	50	1.6	1.8	Negative	A	Negative	Negative	Negative	Negative	10	Normal
Rain Forest	RF-1095-19	34	Male	5.51	15.9	45.5	82.6	28.8	35	10	38.6	226	4.73	1.95	0.5	2.14	0.07	0.06	41.4	10.6	45.2	1.5	1.3	Negative	AC	Negative	Negative	Negative	Negative	3	Normal
Rain Forest	RF-1097-19	37	Male	5.49	15	43.6	79.4	19	34.3	9.4	36.1	183	3.02	1.04	0.21	1.69	0.03	0.05	34.5	7.1	55.7	1	1.7	Negative	A	Negative	Negative	Negative	Negative	9	Normal
Rain Forest	RF-1091-19	53	Male	4.21	12.6	35.4	84	28.9	35.7	10.1	40.3	223	3.14	1.28	0.28	1.45	0.06	0.06	41	8.9	46.4	1.8	1.9	Negative	A	Negative	Negative	Negative	Negative	2	Normal
Rain Forest	RF-1092-19	30	Male	4.93	15.4	42.6	86.4	27.9	36.2	9.1	37.8	232	4.47	2.46	0.26	1.47	0.15	0.11	55.3	5.9	33	3.4	2.4	Negative	A	Negative	Negative	Negative	Negative	0	Normal
Rain Forest	RF-1481-19	27	Female	4.46	12.8	32.8	73.6	29.3	39	9	31.9	231	5.91	2.8	0.42	2.54	0.08	0.06	47.4	7.1	43	1.4	1.1	Negative	A	Negative	Negative	Negative	Negative	4	Normal
Rain Forest	RF-1480-19	21	Female	3.97	12.9	33.5	84.3	29.9	38.7	9.7	39.5	265	4.11	1.99	0.26	1.67	0.12	0.05	48.6	6.4	40.8	3	1.2	Positive	AS	Negative	Negative	Negative	Negative	8	Normal
Rain Forest	RF-1479-19	23	Female	4.74	14.2	37.1	78.3	29.5	38.2	9	34.4	217	6.84	3.06	0.64	2.85	0.19	0.08	44.8	9.4	41.8	2.8	1.2	Negative	A	Positive	Negative	Negative	Negative	11	Normal
Rain Forest	RF-1638-19	28	Male	5.48	12.6	40.4	73.7	29.1	31.1	9.2	32.8	173	4.84	2.19	0.33	2.08	0.13	0.09	45.3	6.9	43.2	2.7	1.9	Negative	A	Negative	Negative	Negative	Negative	3	Normal
Rain Forest	RF-1637-19	27	Male	5.23	13	41.1	78.7	29.4	31.6	9.5	35.3	210	5.35	1.76	0.67	2.42	0.41	0.03	33.3	12.7	45.8	7.7	0.5	Positive	AS	Negative	Negative	Negative	Negative	0	Normal
Rain Forest	RF-1634-19	26	Male	4.57	9.8	32.5	71.2	31.9	30.1	11.2	37.8	227	5.2	2.19	0.53	2.32	0.07	0.05	42.4	10.2	45	1.4	1	Negative	A	Negative	Negative	Negative	Negative	8	Normal
Rain Forest	RF-1633-19	29	Male	4.9	12.8	39.7	81.1	27.8	32.2	9.6	37	187	5.57	2.65	0.51	2.13	0.06	0.06	49.2	9.4	39.3	1.1	1	Negative	A	Negative	Negative	Negative	Negative	5	Normal
Rain Forest	RF-1644-19	32	Male	5.5	14.5	47.2	85.8	26.7	30.8	9.9	40.3	252	4.44	1.95	0.54	1.38	0.38	0.08	44.9	12.4	32	8.8	1.9	Negative	A	Negative	Negative	Negative	Negative	2	Normal
Rain Forest	RF-1635-19	31	Male	4.64	13	40.1	86.5	21.9	32.4	9.3	38.6	230	5.86	2.93	0.44	2.16	0.14	0.11	50.7	7.7	37.3	2.5	1.8	Negative	A	Negative	Negative	Negative	Negative	8	Normal
Rain Forest	RF-1636-19	36	Male	4.83	13.4	42.5	88.1	32.2	31.6	9.8	40.3	209	4.13	2.08	0.46	1.27	0.24	0.05	50.5	11.3	31	5.9	1.3	Negative	A	Negative	Negative	Negative	Negative	3	Normal
Rain Forest	RF-1643-19	26	Male	4.03	11.3	34.2	84.9	27.1	33.1	9.5	38.6	135	3.05	1.59	0.25	0.99	0.11	0.09	52.3	8.4	32.7	3.8	2.8	Negative	A	Negative	Negative	Negative	Negative	10	Normal
Rain Forest	RF-1641-19	24	Male	5.23	12.5	40.5	77.5	29.4	30.8	9.3	33.6	183	3.44	1.52	0.33	1.5	0.04	0.04	44.1	9.7	43.7	1.3	1.2	Negative	A	Negative	Negative	Negative	Negative	3	Normal
Rain Forest	RF-1642-19	39	Male	4.51	12.5	38.8	86.1	24.2	32.1	9.7	39.5	245	4.89	2.34	0.44	1.9	0.11	0.07	48.1	9	39.1	2.3	1.5	Negative	A	Negative	Negative	Negative	Negative	7	Normal
Rain Forest	RF-1645-19	19	Female	4	11.5	31.5	78.7	28.8	36.5	10.4	34.4	199	4.82	1.63	0.47	2.62	0.04	0.06	33.9	9.7	54.2	0.9	1.3	Negative	A	Negative	Negative	Negative	Negative	1	Normal
Rain Forest	RF-1646-19	22	Male	4.84	13.6	36.7	75.8	30.2	37.1	9.2	29.4	218	3.95	2.33	0.39	0.99	0.14	0.08	59	9.9	25.2	3.7	2.2	Negative	A	Negative	Negative	Negative	Negative	9	Normal
Rain Forest	RF-1647-19	26	Female	4.08	11.8	32.9	80.6	30.8	35.9	9.2	31.9	295	2.89	1.17	0.3	1.33	0.05	0.04	40.4	10.4	45.8	1.9	1.5	Negative	A	Negative	Negative	Negative	Negative	10	Normal
Rain Forest	RF-1648-19	18	Female	4.29	12.9	35.7	83.3	22.6	36.2	8.8	31.1	384	6.53	2.79	0.62	2.91	0.1	0.09	42.8	9.6	44.7	1.5	1.4	Negative	A	Negative	Negative	Negative	Negative	16	Normal
Rain Forest	RF-1653-19	24	Male	6.15	13.8	41.4	67.4	28.8	33.4	11.1	31.1	277	3.36	1.12	0.69	1.29	0.1	0.14	33.4	20.7	38.6	3	4.3	Positive	AS	Negative	Negative	Negative	Negative	11	Normal
Rain Forest	RF-1649-19	20	Male	4.76	15.5	43.2	90.7	31.1	35.9	8.4	32.8	340	5.46	2.02	0.2	3.05	0.05	0.12	37	3.6	56.3	0.9	2.2	Negative	A	Negative	Negative	Negative	Negative	8	Normal
Rain Forest	RF-1652-19	26	Female	4.43	10.4	32.8	74	29.8	31.7	12.9	39.5	320	4.75	2.26	0.43	1.94	0.07	0.05	47.5	9	40.9	1.5	1.1	Positive	AS	Negative	Negative	Negative	Negative	16	Normal
Rain Forest	RF-1651-19	20	Male	4.61	15.1	41.4	89.9	27.2	36.3	8.6	32.8	245	3.75	1.84	0.19	1.63	0.02	0.06	49.5	5.2	43.4	0.4	1.5	Negative	A	Positive	Negative	Negative	Negative	14	Normal
Rain Forest	RF-1650-19	21	Male	5.18	16.6	46.9	90.5	30.3	35.4	9.3	35.3	358	3	1.64	0.25	1.01	0.02	0.07	54.7	8.3	33.9	0.7	2.4	Negative	A	Negative	Negative	Negative	Negative	2	Normal
Rain Forest	RF-1654-19	23	Male	5.4	15.2	42.7	79.1	25.8	35.6	8.9	30.2	217	2.54	0.42	0.49	1.3	0.23	0.09	16.8	19.4	51	9.2	3.6	Negative	A	Negative	REACTIVE	Negative	Negative	13	Normal
Rain Forest	RF-1655-19	18	Female	4.4	12.9	36.2	82.3	29	35.8	8.7	31.1	251	6.51	3.23	0.35	2.57	0.27	0.07	49.5	5.5	39.7	4.2	1.1	Negative	A	Negative	Negative	Negative	Negative	2	Normal
Rain Forest	RF-1656-19	29	Male	5.1	15.4	45.7	89.6	30.8	33.7	9.4	35.3	240	5.62	2.35	0.3	2.77	0.12	0.07	41.9	5.3	49.3	2.2	1.3	Negative	A	Negative	Negative	Negative	Negative	0	Normal
Rain Forest	RF-1657-19	28	Male	6.13	14.4	45	73.5	27.5	32	10.7	32.8	210	5.89	2.19	0.45	3.01	0.16	0.07	37.3	7.7	51.1	2.8	1.1	Negative	A	Negative	Negative	Negative	Negative	4	Normal
Rain Forest	RF-1659-19	24	Male	4.68	16	46.6	99.6	24.2	34.4	9	37.8	339	5.02	2.77	0.3	1.65	0.17	0.13	55.2	6	32.9	3.3	2.6	Negative	A	Negative	Negative	Negative	Negative	8	Normal
Rain Forest	RF-1658-19	25	Female	4.41	10.9	34.4	78.1	26.1	31.6	11.8	38.6	291	5.6	2.38	0.34	2.7	0.09	0.08	42.5	6.1	48.3	1.6	1.5	Positive	SC	Negative	Negative	Negative	Negative	2	Normal
Rain Forest	RF-1661-19	21	Male	5.38	16.6	49.2	91.5	28.4	33.7	9.3	35.3	266	4.34	2.75	0.39	1.04	0.08	0.07	63.3	9.1	24.1	1.9	1.6	Negative	A	Negative	Negative	Negative	Negative	9	Normal
Rain Forest	RF-1660-19	24	Male	4.84	14.5	43.5	89.9	29.7	33.2	9.1	34.4	284	4.58	2.17	0.51	1.69	0.15	0.05	47.3	11.2	37.1	3.4	1	Negative	A	Negative	Negative	Negative	Negative	2	Normal
Rain Forest	RF-1662-19	22	Female	4.45	12.8	38.7	86.9	26.4	33.2	9.5	35.3	318	5.48	1.57	0.35	3.47	0.03	0.05	28.8	6.4	63.4	0.5	0.9	Positive	AS	Negative	Negative	Negative	Negative	0	Normal
Rain Forest	RF-1663-19	28	Female	5.06	16.3	45.4	89.8	28.2	35.8	8.5	32.8	257	4.26	1.99	0.32	1.83	0.06	0.05	46.8	7.5	43	1.4	1.3	Positive	AS	Negative	Negative	Negative	Negative	11	Normal
Rain Forest	RF-1664-19	22	Female	4.97	14.4	41.5	83.6	24.3	34.8	9.3	33.6	330	8.06	4.23	0.49	2.69	0.52	0.11	52.6	6.1	33.5	6.4	1.4	Negative	AC	Negative	Negative	Negative	Negative	3	Normal
Rain Forest	RF-1665-19	22	Female	4.56	12.9	38.6	84.8	31.7	33.4	9	32.8	272	4.01	2.2	0.37	1.35	0.02	0.06	54.8	9.3	33.7	0.6	1.6	Negative	A	Negative	Negative	Negative	Negative	8	Normal
Rain Forest	RF-1666-19	20	Female	4.25	11.4	35.7	84	29	32	9.9	35.3	402	6.27	3.13	0.57	2.4	0.05	0.08	50.3	9.1	38.5	0.8	1.3	Negative	A	Negative	Negative	Negative	Negative	5	Normal
Rain Forest	RF-1667-19	24	Male	4.72	14.6	44.4	93.9	28.6	33	8.8	35.3	324	4.51	2.65	0.25	1.39	0.12	0.09	58.9	5.4	30.9	2.8	2	Positive	AS	Negative	Negative	Negative	Negative	9	Normal
Rain Forest	RF-1668-19	20	Male	4.46	14.2	42.8	96.1	29.8	33.2	8.5	34.4	272	4.01	2.08	0.32	1.49	0.06	0.06	51.7	8	37.1	1.6	1.6	Negative	A	Negative	Negative	Negative	Negative	2	Normal
Rain Forest	RF-1669-19	19	Female	4.38	13.6	37.3	85.2	25.2	36.5	9.4	33.6	214	5.01	2.62	0.5	1.73	0.07	0.07	52.5	10.1	34.7	1.4	1.3	Negative	A	Negative	Negative	Negative	Negative	6	Normal
Rain Forest	RF-1670-19	27	Male	6.22	14.2	46.4	74.6	31.1	30.6	13.7	41.2	145	8.93	3.64	0.34	4.83	0.01	0.08	40.8	3.9	54.3	0.1	0.9	Negative	AF	Positive	Negative	Negative	Negative	16	Defect
Rain Forest	RF-1671-19	21	Male	5.43	15.8	44.8	82.6	29.2	35.2	9.5	33.6	202	4.75	2.88	0.68	1.02	0.07	0.07	61.2	14.3	21.6	1.4	1.5	Positive	AS	Negative	Negative	Negative	Negative	12	Normal
Rain Forest	RF-1672-19	21	Male	5.2	16.5	46.6	89.7	28.2	35.3	9.2	35.3	347	4.65	2.6	0.29	1.5	0.19	0.07	55.8	6.2	32.4	4.1	1.5	Negative	A	Negative	Negative	Negative	Negative	2	Normal
Rain Forest	RF-1673-19	20	Male	5.07	13.2	40.6	80.1	26.6	32.6	10.9	36.1	286	7.58	3.68	0.76	2.92	0.16	0.03	48.8	10.1	38.7	2.1	0.3	Positive	SC	Negative	Negative	Negative	Negative	18	Normal
Rain Forest	RF-1674-19	30	Male	4.53	15.7	44.7	98.8	25.1	35	8.8	37	271	4.2	1.55	0.45	2.06	0.09	0.04	37	10.8	49	2.2	1	Positive	AS	Negative	Negative	Negative	Negative	9	Normal
Rain Forest	RF-1675-19	20	Male	4.5	15.1	41.9	93.1	31.1	36	8.5	33.6	247	5.47	3.09	0.2	2.03	0.05	0.09	56.5	3.7	37.2	0.9	1.7	Negative	A	Negative	Negative	Negative	Negative	5	Normal
Rain Forest	RF-1676-19	22	Female	4.22	9.5	31.2	73.9	23.5	30.6	11.8	37	317	4.55	1.75	0.32	2.15	0.26	0.06	38.6	7.1	47.1	5.8	1.4	Negative	A	Negative	Negative	Negative	Negative	2	Normal
Rain Forest	RF-1677-19	33	Male	5.89	14.4	44.3	75.2	28.2	32.5	9.4	30.2	337	4.07	2.58	0.43	0.97	0.03	0.05	63.3	10.7	23.9	0.9	1.2	Negative	A	Negative	Negative	Negative	Negative	8	Normal
Rain Forest	RF-1678-19	19	Male	4.99	15.6	43.2	86.6	25.6	36.2	9.6	35.3	355	4.9	2.26	0.51	1.81	0.24	0.06	46.6	10.4	37.1	4.8	1.1	Negative	A	Negative	Negative	Negative	Negative	0	Normal
Rain Forest	RF-1679-19	22	Female	4.36	14	38.2	87.7	27.4	36.7	8.5	31.9	338	4.82	2.93	0.34	1.16	0.12	0.16	62.4	7.1	24.6	2.5	3.4	Negative	A	Negative	Negative	Negative	Negative	4	Normal
Rain Forest	RF-1680-19	23	Male	5.15	15.7	46.3	90	27.9	33.9	8.9	34.4	177	5.32	3.37	0.31	1.44	0.03	0.16	63.3	5.9	27.1	0.6	3.1	Negative	A	Negative	Negative	Negative	Negative	11	Normal
Rain Forest	RF-1681-19	21	Male	5.07	15.4	44.9	88.5	29.6	34.2	8.4	31.9	296	3.4	2.1	0.33	0.81	0.01	0.15	61.9	9.8	23.7	0.2	4.4	Negative	A	Negative	Negative	Negative	Negative	2	Normal
Rain Forest	RF-1682-19	29	Male	4.55	14.1	41.5	91.1	25.7	34	8.7	33.6	241	4.37	1.92	0.44	1.87	0.05	0.08	44	10.1	42.9	1.2	1.8	Negative	A	Positive	Negative	Negative	Negative	14	Normal
Rain Forest	RF-1683-19	26	Female	4.31	14	40.6	94.3	26.3	34.4	8.9	35.3	237	4.21	2.63	0.61	0.76	0.15	0.06	62.4	14.4	18.1	3.6	1.5	Negative	A	Positive	Negative	Negative	Negative	10	Normal
Rain Forest	RF-1684-19	25	Male	5.6	16.5	45.1	80.4	33	36.5	8.1	28.6	324	5.06	2.48	0.41	1.94	0.17	0.05	49.1	8.2	38.4	3.4	0.9	Negative	A	Negative	Negative	Negative	Negative	3	Normal
Rain Forest	RF-1688-19	21	Female	4.21	10.8	31.3	74.3	29.9	34.6	10.7	34.4	287	5.32	2.22	0.56	2.27	0.17	0.09	41.8	10.6	42.9	3.1	1.6	Negative	A	Negative	Negative	Negative	Negative	8	Normal
Rain Forest	RF-1687-19	26	Male	6.09	15.3	45.1	74.1	31.2	33.9	10.2	31.9	305	5.94	2.59	0.39	2.74	0.07	0.13	43.7	6.6	46.2	1.3	2.2	Negative	A	Negative	Negative	Negative	Negative	11	Normal
Rain Forest	RF-1685-19	22	Male	5.06	15.1	41.3	81.7	28.7	36.6	9.1	31.9	277	5.28	2.62	0.28	2.06	0.19	0.12	49.8	5.3	39.1	3.5	2.3	Negative	A	Negative	Negative	Negative	Negative	4	Normal
Rain Forest	RF-1686-19	23	Female	4.32	13.2	36	83.2	30	36.7	9	31.9	308	4.27	1.68	0.39	2.07	0.08	0.05	39.4	9	48.5	2	1.1	Positive	AS	Negative	Negative	Negative	Negative	12	Normal
Rain Forest	RF-1690-19	20	Female	4.1	13.2	37.3	91	30.3	35.3	8.4	32.8	360	5.31	2.8	0.35	1.95	0.06	0.14	52.8	6.6	36.8	1.1	2.7	Negative	A	Negative	Negative	Negative	Negative	4	Normal
Rain Forest	RF-1689-19	19	Female	4.99	12.3	38.1	76.3	32.6	32.3	9.4	31.1	304	6.7	4.1	0.27	1.99	0.09	0.23	61.3	4.1	29.7	1.4	3.5	Negative	A	Negative	Negative	Negative	Negative	9	Normal
Rain Forest	RF-1691-19	20	Male	5.44	16.7	53.3	98	29.5	31.4	10.5	42.8	264	6.01	3.72	0.61	1.49	0.04	0.13	62.1	10.2	24.9	0.7	2.1	Negative	A	Negative	Negative	Negative	Negative	0	Normal
Rain Forest	RF-1692-19	21	Male	4.86	15.7	49	100.8	28	32	8.9	37.8	201	3.63	1.83	0.27	1.4	0.05	0.08	50.6	7.3	38.7	1.3	2.1	Positive	AS	Positive	Negative	Negative	Negative	15	Normal
Rain Forest	RF-1694-19	25	Female	4.88	13.6	43.8	89.7	31.7	31	9.8	37	515	5.82	2.69	0.51	2.34	0.17	0.1	46.4	8.7	40.3	2.9	1.7	Positive	AS	Negative	Negative	Negative	Negative	10	Normal
Rain Forest	RF-1693-19	30	Male	5.68	16.7	53.4	94	25.1	31.3	10.1	39.5	178	4.55	2.21	0.21	1.97	0.09	0.06	48.7	4.6	43.4	2.1	1.2	Negative	A	Positive	Negative	Negative	Negative	14	Normal
Rain Forest	RF-1695-19	25	Male	5.68	17.1	52.9	93.1	30.2	32.3	9.7	37.8	374	5.07	2.16	0.39	2.18	0.27	0.07	42.6	7.8	42.9	5.3	1.4	Negative	AC	Negative	Negative	Negative	Negative	9	Normal
Rain Forest	RF-1696-19	21	Female	4.52	13.4	40.1	88.8	32	33.4	9.2	35.3	246	3.65	2.12	0.37	1.06	0.06	0.03	58.3	10.3	29.1	1.6	0.7	Negative	A	Negative	Negative	Negative	Negative	4	Normal
Rain Forest	RF-1697-19	21	Male	5.76	16.5	50.2	87.1	33.5	32.9	9.4	34.4	266	3.21	2.36	0.33	0.4	0.09	0.03	73.5	10.4	12.5	2.7	0.9	Negative	A	Negative	Negative	Negative	Negative	9	Normal
Rain Forest	RF-1698-19	23	Male	5.58	17.3	51.4	92.1	28.7	33.6	9.3	36.1	180	4.52	1.81	0.36	1.17	1.11	0.06	40.2	7.9	25.9	24.6	1.4	Negative	A	Negative	Negative	Negative	Negative	2	Normal
Rain Forest	RF-1699-19	30	Male	5.18	14.6	44.7	86.3	27.9	32.6	9.4	34.4	215	4.16	2.53	0.33	1.14	0.05	0.1	61	7.9	27.5	1.2	2.4	Negative	A	Negative	Negative	Negative	Negative	6	Normal
Rain Forest	RF-1700-19	20	Female	5.1	12.3	39.9	78.3	29.7	30.9	10.6	35.3	261	6.29	2.23	0.53	3.38	0.06	0.08	35.5	8.4	53.8	1	1.3	Positive	AS	Negative	REACTIVE	Negative	Negative	16	Normal
Rain Forest	RF-1701-19	28	Male	6.33	16.9	49.6	78.4	28.2	34.1	11.2	37	218	3.66	1.83	0.27	1.4	0.05	0.08	50.6	7.3	38.7	1.3	2.1	Negative	A	Positive	Negative	Negative	Negative	12	Normal
Rain Forest	RF-1702-19	22	Male	5.85	16.4	47	80.3	28.7	34.9	11.9	39.5	251	5.26	1.53	0.26	2.28	0.08	0.06	36.4	6.2	54.1	1.9	1.4	Negative	A	Negative	Negative	Negative	Negative	2	Normal
Rain Forest	RF-1703-19	19	Female	4.89	12.9	37.8	77.3	26.4	34.1	13.4	42.8	260	3.87	1.66	0.21	2.08	0.04	0.04	41.2	5.2	51.7	0.9	1	Negative	A	Negative	Negative	Negative	Negative	0	Normal
Rain Forest	RF-1704-19	37	Female	5.34	13.9	40.6	76	26.4	34.3	13.1	41.2	305	6.51	2.41	0.41	2.36	0.04	0.07	45.4	7.8	44.7	0.7	1.4	Negative	A	Negative	Negative	Negative	Negative	8	Normal
Rain Forest	RF-1705-19	19	Female	5.74	13.2	40.2	70	28	33	13.5	38.6	308	7.07	2.86	0.36	1.61	0.15	0.08	56.5	7.2	31.8	3	1.5	Negative	A	Negative	Negative	Negative	Negative	1	Normal
Rain Forest	RF-1706-19	26	Female	4.64	13.5	38.6	83.2	24	35.1	11.8	40.3	219	6.02	1.54	0.42	1.96	0.07	0.05	38	10.3	48.8	1.7	1.2	Negative	A	Negative	Negative	Negative	Negative	7	Normal
Rain Forest	RF-1707-19	28	Female	4.84	14.2	40.1	82.9	29.9	35.4	11.6	40.3	304	6.31	1.59	0.28	1.75	0.05	0.08	42.4	7.5	46.9	1.2	2	Negative	A	Negative	Negative	Negative	Negative	5	Normal
Rain Forest	RF-1708-19	26	Female	4.75	13.2	38.3	80.5	28.2	34.4	13.8	46.2	187	6.39	1.87	0.32	1.8	0.05	0.08	45.4	7.7	43.7	1.2	2	Negative	A	Negative	Negative	Negative	Negative	11	Normal
Rain Forest	RF-1709-19	22	Female	4.38	11.9	34.3	78.4	20.9	34.6	11.4	37.8	294	6.22	1.34	0.44	3.75	0.06	0.05	23.8	7.9	66.4	1	0.9	Negative	A	Negative	Negative	Negative	Negative	4	Normal
Rain Forest	RF-1710-19	23	Female	4.34	13.5	37.1	85.6	28.9	36.3	11.6	41.2	251	6.21	2.78	0.42	2.67	0.03	0.09	46.4	7	44.6	0.5	1.5	Negative	A	Negative	Negative	Negative	Negative	9	Normal
Rain Forest	RF-1711-19	24	Female	4.34	13.1	37.8	87.2	32.2	34.6	12	43.7	295	5.95	1.76	0.29	1.85	0.08	0.05	43.6	7.1	46.3	1.9	1.1	Negative	A	Negative	Negative	Negative	Negative	2	Normal
Rain Forest	RF-1712-19	23	Male	5.73	16.1	45.4	79.3	29.5	35.4	11.6	37.8	211	6.41	1.68	0.4	1.84	0.09	0.08	41.2	9.8	44.9	2.2	1.9	Negative	A	Negative	Negative	Negative	Negative	0	Normal
Rain Forest	RF-1713-19	27	Female	4.18	13.2	37.2	88.9	30.7	35.5	13	47	446	4.92	2.22	0.34	2.65	0.24	0.04	40.4	6.1	48.3	4.4	0.8	Negative	A	Negative	Negative	Negative	Negative	0	Normal
Rain Forest	RF-1714-19	28	Female	5.36	15.2	41.3	77	30.8	36.7	12.8	41.2	241	4.44	1.63	0.34	2.1	0.12	0.02	38.8	8.2	49.7	2.7	0.6	Negative	A	Negative	Negative	Negative	Negative	1	Normal
Rain Forest	RF-1715-19	26	Female	4.92	14.5	42.6	86.6	22.5	33.9	12.7	45.4	256	9.2	1.38	0.33	3.14	0.12	0.02	27.6	6.5	63	2.4	0.5	Negative	A	Negative	Negative	Negative	Negative	16	Normal
Rain Forest	RF-1716-19	26	Female	4.09	13.5	37.2	90.9	27.9	36.2	10.8	41.2	372	6.83	1.63	0.37	2.13	0.07	0.1	37.9	8.6	49.5	1.6	2.4	Negative	A	Negative	Negative	Negative	Negative	8	Normal
Rain Forest	RF-1717-19	30	Female	4.71	14.4	41.1	87.4	27.8	35.1	12.5	45.4	316	6.02	1.73	0.3	1.61	0.02	0.09	46.4	7.9	43	0.4	2.3	Negative	A	Negative	Negative	Negative	Negative	6	Normal
Rain Forest	RF-1718-19	26	Female	5.77	14	41.7	72.3	22.9	33.7	12.4	37	258	5.28	1.83	0.43	1.93	0.26	0.07	40.6	9.6	42.6	5.7	1.5	Negative	A	Negative	Negative	Negative	Negative	9	Normal
Rain Forest	RF-1719-19	26	Male	5.71	17.2	48	84	28.9	35.9	12.2	42	277	5.1	2.33	0.49	1.88	0.08	0.04	48.3	10.2	38.9	1.7	0.9	Negative	A	Negative	Negative	Negative	Negative	3	Normal
Rain Forest	RF-1720-19	27	Male	5	15.1	42.8	85.5	24.9	35.3	12	42.8	237	6.38	2.5	0.54	2.78	0.05	0.07	42.1	9.1	46.8	0.9	1.1	Negative	A	Negative	Negative	Negative	Negative	5	Normal
Rain Forest	RF-1721-19	26	Female	5.25	15.2	44	83.8	21.8	34.5	11.6	40.3	223	7.01	2.2	0.32	1.29	0.06	0.07	55.9	8.2	32.7	1.5	1.7	Negative	A	Negative	Negative	Negative	Negative	9	Normal
Rain Forest	RF-1722-19	37	Male	5.18	15.7	45.7	88.2	31	34.4	12	43.7	256	4.31	2.25	0.31	2.99	0.12	0.05	39.3	5.5	52.2	2.1	0.9	Negative	A	Negative	Negative	Negative	Negative	2	Normal
Rain Forest	RF-1723-19	31	Female	5.16	12.4	37.1	72	29.2	33.3	16.4	47.9	311	4.88	1.75	0.3	1.62	0.08	0.06	45.9	7.8	42.6	2.2	1.5	Negative	A	Negative	Negative	Negative	Negative	1	Normal
Rain Forest	RF-1724-19	19	Female	4.76	15.2	43	90.2	27.8	35.5	11.4	42.8	169	5.5	2.48	0.27	1.38	0.57	0.08	52	5.6	28.9	11.8	1.7	Negative	A	Negative	Negative	Negative	Negative	8	Normal
Rain Forest	RF-1725-19	20	Female	4.91	13.2	37.4	76.2	28.9	35.2	12.6	39.5	225	6.91	1.64	0.18	0.93	0.18	0.07	54.5	6	30.9	6.2	2.4	Negative	A	Negative	Negative	Negative	Negative	4	Normal
Rain Forest	RF-1726-19	19	Female	4.32	12.9	36.9	85.4	22.6	35	13.2	46.2	383	8.62	1.76	0.2	1.81	0.03	0.03	46	5.2	47.1	0.9	0.8	Negative	A	Negative	Negative	Negative	Negative	2	Normal
Rain Forest	RF-1727-19	19	Female	5.41	15.2	44.5	82.3	25.8	34.1	11.9	40.3	260	5.93	2.29	0.26	1.52	0.05	0.11	54.2	6	36	1.1	2.7	Negative	A	Negative	Negative	Negative	Negative	9	Normal
Rain Forest	RF-1728-19	20	Female	4.79	12	35.9	74.9	23.9	33.4	13.9	42.8	292	7.16	2.41	0.21	1.64	0.44	0.06	50.7	4.4	34.5	9.2	1.2	Negative	A	Negative	Negative	Negative	Negative	4	Normal
Rain Forest	RF-1729-19	19	Female	4.74	14.4	41.5	87.6	29.6	34.7	11.9	43.7	161	5.33	2.01	0.29	2.86	0.09	0.05	37.9	5.5	53.9	1.7	1	Negative	A	Negative	Negative	Negative	Negative	7	Normal
Rain Forest	RF-1731-19	41	Female	4.5	13.6	38.4	85.3	29.4	35.4	11.8	42	336	5.45	1.27	0.3	1.8	0.02	0.02	37.2	8.7	53	0.5	0.6	Negative	A	Negative	Negative	Negative	Negative	2	Normal
Rain Forest	RF-1732-19	52	Male	5.72	17.1	49.6	86.7	26.5	34.5	13.2	46.2	248	5.35	2.41	0.55	2.72	0.36	0.09	39.3	8.9	44.5	5.9	1.4	Negative	A	Negative	Negative	Negative	Negative	0	Normal
Rain Forest	RF-1733-19	33	Female	5.39	13.7	39.3	72.9	25.3	34.7	13.2	39.5	332	4.96	1.88	0.34	1.44	0.47	0.04	45.2	8.2	34.6	11.2	0.8	Negative	A	Negative	Negative	Negative	Negative	3	Normal
Rain Forest	RF-1734-19	27	Female	4.58	13.2	38.3	83.6	26.9	34.6	12.2	42.8	259	5.63	1.92	0.23	1.92	0.11	0.08	45.1	5.4	45.1	2.5	1.9	Negative	A	Negative	Negative	Negative	Negative	9	Normal
Rain Forest	RF-1735-19	24	Female	6.49	16.8	50.6	78	23.1	33.2	13.4	43.7	252	5.24	0.91	0.32	4.71	0.08	0.07	14.9	5.2	77.5	1.3	1.1	Negative	A	Negative	Negative	Negative	Negative	10	Normal
Rain Forest	RF-1736-19	24	Female	5.32	13.6	40.4	76	25.7	33.6	12.6	39.5	313	6.18	1.8	0.32	1.33	0.04	0.11	50	8.8	37	1	3.2	Negative	A	Negative	Negative	Negative	Negative	6	Normal
Rain Forest	RF-1737-19	24	Female	5.36	10.2	32.2	60.1	24.7	31.6	17.8	42.8	209	9.04	1.78	0.49	1.18	0.04	0.02	50.6	13.9	33.8	1	0.7	Negative	A	Negative	Negative	Negative	Negative	9	Normal
Rain Forest	RF-1738-19	47	Female	4.9	15.1	43.5	88.7	26.8	34.7	13.6	50.4	246	4.82	1.9	0.27	2.04	0.12	0.1	42.9	6.1	46	2.8	2.2	Negative	A	Negative	Negative	Negative	Negative	3	Normal
Rain Forest	RF-1739-19	45	Female	4.65	12.7	37.1	79.7	26.5	34.3	12.3	40.3	187	2.99	1.44	0.31	1.99	0.1	0.04	37	7.9	51.5	2.7	0.9	Negative	A	Negative	Negative	Negative	Negative	8	Normal
Rain Forest	RF-1740-19	35	Female	4.8	14.5	41.8	87.1	29.5	34.8	12	42.8	267	7.35	1.8	0.36	2.33	0.07	0.08	38.8	7.8	50	1.6	1.8	Negative	A	Negative	Negative	Negative	Negative	4	Normal
Rain Forest	RF-1741-19	27	Female	4.94	14.7	42.1	85.1	30.9	35	11.7	41.2	232	4.67	1.95	0.5	2.14	0.07	0.06	41.4	10.6	45.2	1.5	1.3	Negative	A	Negative	Negative	Negative	Negative	9	Normal
Rain Forest	RF-1742-19	29	Female	4.6	14	39.4	85.7	29	35.5	12	42.8	292	4.74	1.04	0.21	1.69	0.03	0.05	34.5	7.1	55.7	1	1.7	Negative	A	Negative	Negative	Negative	Negative	1	Normal
Rain Forest	RF-1743-19	26	Female	4.56	14.9	41.8	91.7	34.3	35.6	12.3	47	215	4.19	1.28	0.28	1.45	0.06	0.06	41	8.9	46.4	1.8	1.9	Negative	A	Positive	Negative	Negative	Negative	10	Normal
Rain Forest	RF-1744-19	27	Female	4.59	13.7	39.5	86	29.8	34.6	12.6	44.5	329	4.89	2.46	0.26	1.47	0.15	0.11	55.3	5.9	33	3.4	2.4	Negative	A	Negative	Negative	Negative	Negative	4	Normal
Rain Forest	RF-1745-19	25	Female	4.29	12.1	34.3	80	30.6	35.3	11.9	39.5	150	4.7	2.8	0.42	2.54	0.08	0.06	47.4	7.1	43	1.4	1.1	Negative	A	Negative	Negative	Negative	Negative	9	Normal
Rain Forest	RF-1746-19	22	Female	5.06	13.3	39.5	78.1	27.5	33.6	14.7	47	404	5.37	1.99	0.26	1.67	0.12	0.05	48.6	6.4	40.8	3	1.2	Negative	A	Negative	Negative	Negative	Negative	5	Normal
Rain Forest	RF-1747-19	21	Female	5.42	15.5	45.1	83.1	21.9	34.3	12.6	42.8	258	5.81	3.06	0.64	2.85	0.19	0.08	44.8	9.4	41.8	2.8	1.2	Negative	A	Negative	Negative	Negative	Negative	11	Normal
Rain Forest	RF-1748-19	25	Female	4.47	12.5	37	82.8	28.3	33.9	14.5	49.6	230	5.72	2.19	0.33	2.08	0.13	0.09	45.3	6.9	43.2	2.7	1.9	Negative	A	Negative	Negative	Negative	Negative	3	Normal
Rain Forest	RF-1749-19	22	Female	5.02	14.4	42.3	84.3	30.8	34	12.7	43.7	321	6.25	1.76	0.67	2.42	0.41	0.03	33.3	12.7	45.8	7.7	0.5	Negative	A	Negative	Negative	Negative	Negative	7	Normal
Rain Forest	RF-1750-19	25	Female	5.75	12.5	37.4	65.1	29.1	33.3	14.9	38.6	539	7.93	2.19	0.53	2.32	0.07	0.05	42.4	10.2	45	1.4	1	Positive	AS	Negative	Negative	Negative	Negative	13	Normal
Rain Forest	RF-1751-19	22	Female	5.24	15.1	43.2	82.5	28.7	34.9	12.9	44.5	344	3.74	2.65	0.51	2.13	0.06	0.06	49.2	9.4	39.3	1.1	1	Negative	A	Negative	Negative	Negative	Negative	9	Normal
Rain Forest	RF-1752-19	25	Female	4.53	12.1	36.6	80.8	27.1	33.1	11.6	39.5	235	6.27	1.95	0.54	1.38	0.38	0.08	44.9	12.4	32	8.8	1.9	Negative	A	Negative	Negative	Negative	Negative	10	Normal
Rain Forest	RF-1753-19	21	Female	5.19	13.2	39.4	75.9	31.2	33.5	14.4	45.4	259	7.29	2.93	0.44	2.16	0.14	0.11	50.7	7.7	37.3	2.5	1.8	Negative	A	Negative	Negative	Negative	Negative	2	Normal
Rain Forest	RF-1754-19	21	Female	5.56	15.1	44.1	79.3	30.1	34.2	12.4	41.2	337	6.14	2.08	0.46	1.27	0.24	0.05	50.5	11.3	31	5.9	1.3	Positive	AS	Negative	Negative	Negative	Negative	11	Normal
Rain Forest	RF-1755-19	24	Female	5.52	14.7	43.3	78.6	28	34	13.7	43.7	316	6.36	1.59	0.25	0.99	0.11	0.09	52.3	8.4	32.7	3.8	2.8	Negative	A	Negative	Negative	Negative	Negative	4	Normal
Rain Forest	RF-1756-19	19	Male	5.26	13.7	40.6	77.2	28.3	33.7	12.5	39.5	221	5.68	1.52	0.33	1.5	0.04	0.04	44.1	9.7	43.7	1.3	1.2	Positive	AS	Negative	Negative	Negative	Negative	9	Normal
Rain Forest	RF-1757-19	18	Female	5.41	15.2	43.1	79.6	28.8	35.3	10.8	36.1	335	7.56	2.34	0.44	1.9	0.11	0.07	48.1	9	39.1	2.3	1.5	Negative	A	Negative	Negative	Negative	Negative	5	Normal
Rain Forest	RF-1758-19	19	Female	4.91	12.5	36.3	73.9	24.7	34.6	12.1	37	291	4.48	1.63	0.47	2.62	0.04	0.06	33.9	9.7	54.2	0.9	1.3	Negative	A	Negative	Negative	Negative	Negative	10	Normal
Rain Forest	RF-1759-19	18	Female	4.6	13	37.3	81.1	26.3	34.7	12.2	41.2	180	5.2	2.33	0.39	0.99	0.14	0.08	59	9.9	25.2	3.7	2.2	Negative	A	Negative	Negative	Negative	Negative	4	Normal
Rain Forest	RF-1760-19	46	Male	5.31	15.5	44.7	84.2	25.8	34.6	12.1	42	242	4.88	1.17	0.3	1.33	0.05	0.04	40.4	10.4	45.8	1.9	1.5	Negative	A	Negative	Negative	Negative	Negative		Normal
Rain Forest	RF-1761-19	20	Male	5.88	15.7	45.3	77.1	30.2	34.6	11.9	37.8	169	6.48	2.79	0.62	2.91	0.1	0.09	42.8	9.6	44.7	1.5	1.4	Negative	A	Negative	Negative	Negative	Negative		Normal
Rain Forest	RF-1762-19	20	Male	5.43	15.2	43.5	80.2	26.7	34.8	11.2	37.8	254	5.36	1.12	0.69	1.29	0.1	0.14	33.4	20.7	38.6	3	4.3	Negative	A	Negative	Negative	Negative	Negative		Normal
Rain Forest	RF-1763-19	20	Male	5.27	16.7	44.8	85	29.9	37.3	12.2	42.8	318	4.16	2.02	0.2	3.05	0.05	0.12	37	3.6	56.3	0.9	2.2	Negative	A	Negative	Negative	Negative	Negative		Normal
Rain Forest	RF-1764-19	26	Male	5.29	15.5	44.8	84.6	25.3	34.7	12	42	229	6.01	2.26	0.43	1.94	0.07	0.05	47.5	9	40.9	1.5	1.1	Negative	A	Negative	Negative	Negative	Negative		Normal
Rain Forest	RF-1765-19	27	Male	5.64	16.9	48	85.1	28	35.2	13.4	47	261	5.17	1.84	0.19	1.63	0.02	0.06	49.5	5.2	43.4	0.4	1.5	Negative	A	Negative	Negative	Negative	Negative		Normal
Rain Forest	RF-1766-19	31	Male	4.61	13.5	38.9	84.3	30.2	34.7	12	42	239	6.13	1.64	0.25	1.01	0.02	0.07	54.7	8.3	33.9	0.7	2.4	Negative	A	Negative	Negative	Negative	Negative		Normal
Rain Forest	RF-1767-19	19	Female	4.37	12.8	37.1	84.9	30.6	34.5	12.1	42.8	228	5.19	0.42	0.49	1.3	0.23	0.09	16.8	19.4	51	9.2	3.6	Negative	A	Negative	Negative	Negative	Negative		Normal
Rain Forest	RF-1768-19	31	Male	4.49	9.4	29.6	66	26	31.6	14.4	39.5	601	7.05	3.23	0.35	2.57	0.27	0.07	49.5	5.5	39.7	4.2	1.1	Negative	A	Negative	Negative	Negative	Negative		Normal
Rain Forest	RF-1769-19	31	Male	4.74	15.2	43.1	91	28.9	35.2	12.3	46.2	275	3.92	2.35	0.3	2.77	0.12	0.07	41.9	5.3	49.3	2.2	1.3	Negative	A	Negative	Negative	Negative	Negative		Normal
Rain Forest	RF-1770-19	27	Male	5.6	17	48.2	86.1	33	35.3	11.2	40.3	168	4.57	2.19	0.45	3.01	0.16	0.07	37.3	7.7	51.1	2.8	1.1	Negative	A	Negative	Negative	Negative	Negative		Normal
Rain Forest	RF-1771-19	26	Male	5.95	16.1	46.2	77.7	26.5	34.8	11.7	37.8	162	3.5	2.77	0.3	1.65	0.17	0.13	55.2	6	32.9	3.3	2.6	Negative	A	Negative	Negative	Negative	Negative		Normal
Rain Forest	RF-1773-19	28	Male	5.76	17.7	48.9	84.9	28.2	36.2	12.5	43.7	203	6.22	2.38	0.34	2.7	0.09	0.08	42.5	6.1	48.3	1.6	1.5	Negative	A	Negative	Negative	Negative	Negative		Normal
Rain Forest	RF-1774-19	29	Male	5.84	15.8	46.1	78.9	30.4	34.4	13	42	163	8.16	2.75	0.39	1.04	0.08	0.07	63.3	9.1	24.1	1.9	1.6	Negative	A	Negative	Negative	Negative	Negative		Normal
Rain Forest	RF-1775-19	29	Male	5.5	17.1	49.1	89.4	30.2	34.7	12.4	45.4	171	4.97	2.65	0.25	1.39	0.12	0.09	58.9	5.4	30.9	2.8	2	Negative	A	Negative	Negative	Negative	Negative		Normal
Rain Forest	RF-1776-19	20	Male	5.76	16.3	47.4	82.2	27.3	34.5	12.1	42	203	5.03	2.08	0.32	1.49	0.06	0.06	51.7	8	37.1	1.6	1.6	Negative	A	Negative	Negative	Negative	Negative		Normal
Rain Forest	RF-1777-19	19	Male	5.53	16.9	46.9	84.8	25.4	36	10.6	37.8	263	5.08	2.62	0.5	1.73	0.07	0.07	52.5	10.1	34.7	1.4	1.3	Negative	A	Negative	Negative	Negative	Negative		Normal
Rain Forest	RF-1778-19	25	Male	5.18	15.3	44.9	86.7	31	34	12.7	45.4	168	5.25	3.64	0.34	4.83	0.01	0.08	40.8	3.9	54.3	0.1	0.9	Positive	AS	Negative	Negative	Negative	Negative		Normal
Rain Forest	RF-1779-19	21	Male	6.24	16.5	49.7	79.6	29.9	33.2	13.8	44.5	278	6.22	2.88	0.68	1.02	0.07	0.07	61.2	14.3	21.6	1.4	1.5	Negative	A	Negative	Negative	Negative	Negative		Normal
Rain Forest	RF-1780-19	23	Male	5.29	14.4	42.3	79.8	26.9	34.1	11.8	39.5	301	3.77	2.6	0.29	1.5	0.19	0.07	55.8	6.2	32.4	4.1	1.5	Negative	A	Negative	Negative	Negative	Negative		Normal
Rain Forest	RF-1781-19	23	Male	6.2	17.4	51.1	82.4	32.7	34.2	13	43.7	222	8.42	3.68	0.76	2.92	0.16	0.03	48.8	10.1	38.7	2.1	0.3	Negative	A	Negative	Negative	Negative	Negative		Normal
Rain Forest	RF-1782-19	22	Male	5.88	16	46.3	78.6	29.8	34.5	11.7	37.8	216	4.08	1.55	0.45	2.06	0.09	0.04	37	10.8	49	2.2	1	Negative	A	Negative	Negative	Negative	Negative		Defect
Rain Forest	RF-1783-19	23	Male	5.51	16.7	48.4	87.8	28.1	34.6	11.3	41.2	341	5.05	3.09	0.2	2.03	0.05	0.09	56.5	3.7	37.2	0.9	1.7	Negative	A	Negative	Negative	Negative	Negative		Normal
Rain Forest	RF-1784-19	21	Male	5.15	13.6	41.2	80	28.3	33	13.8	45.4	253	6.84	1.75	0.32	2.15	0.26	0.06	38.6	7.1	47.1	5.8	1.4	Negative	A	Negative	Negative	Negative	Negative		Normal
Rain Forest	RF-1785-19	25	Male	6.02	17	48.6	80.7	32.2	35	11.3	37.8	200	7.42	2.58	0.43	0.97	0.03	0.05	63.3	10.7	23.9	0.9	1.2	Negative	A	Negative	Negative	Negative	Negative		Normal
Rain Forest	RF-1786-19	34	Male	5.67	16	47.5	83.7	29.2	33.7	13.7	47	170	4.81	2.26	0.51	1.81	0.24	0.06	46.6	10.4	37.1	4.8	1.1	Positive	AS	Negative	Negative	Negative	Negative		Normal
Rain Forest	RF-1787-19	19	Male	5.08	14.8	43.2	85	32.1	34.2	11	39.5	272	5.94	2.93	0.34	1.16	0.12	0.16	62.4	7.1	24.6	2.5	3.4	Negative	A	Negative	Negative	Negative	Negative		Normal
Rain Forest	RF-1788-19	37	Male	6.1	17.2	49.7	81.5	30.5	34.6	11.7	39.5	200	4.15	3.37	0.31	1.44	0.03	0.16	63.3	5.9	27.1	0.6	3.1	Negative	A	Negative	Negative	Negative	Negative		Normal
Rain Forest	RF-1789-19	37	Male	5.67	14.9	44.1	77.8	29.8	33.8	11.8	38.6	263	6.14	2.1	0.33	0.81	0.01	0.15	61.9	9.8	23.7	0.2	4.4	Negative	A	Negative	Negative	Negative	Negative		Normal
Rain Forest	RF-1790-19	39	Male	5.22	13.9	40.5	77.6	26.7	34.2	11	36.1	232	4.86	1.92	0.44	1.87	0.05	0.08	44	10.1	42.9	1.2	1.8	Negative	A	Negative	Negative	Negative	Negative		Normal
Rain Forest	RF-1791-19	24	Male	5.94	17.2	49.7	83.6	27.8	34.7	12.6	42.8	236	5.37	2.63	0.61	0.76	0.15	0.06	62.4	14.4	18.1	3.6	1.5	Negative	A	Negative	Negative	Negative	Negative		Normal
Rain Forest	RF-1792-19	24	Female	5.46	15.2	43.6	79.8	29.8	34.9	11.6	38.6	231	5.06	2.48	0.41	1.94	0.17	0.05	49.1	8.2	38.4	3.4	0.9	Negative	A	Negative	Negative	Negative	Negative		Normal
Rain Forest	RF-1793-19	31	Male	5.5	16.1	46	83.6	29.8	35	12.1	42	237	5.44	2.22	0.56	2.27	0.17	0.09	41.8	10.6	42.9	3.1	1.6	Negative	A	Negative	Negative	Negative	Negative		Normal
Rain Forest	RF-1794-19	31	Male	5.36	16.1	46.1	86.1	32.5	34.9	12.5	43.7	304	4.87	2.59	0.39	2.74	0.07	0.13	43.7	6.6	46.2	1.3	2.2	Negative	A	Negative	Negative	Negative	Negative		Normal
Rain Forest	RF-1795-19	32	Female	4.92	13.7	40	81.3	26.2	34.3	12	40.3	250	6	2.62	0.28	2.06	0.19	0.12	49.8	5.3	39.1	3.5	2.3	Negative	A	Negative	Negative	Negative	Negative		Normal
Rain Forest	RF-1796-19	26	Female	5.4	14.5	42.9	79.3	24.8	33.8	11.3	37	259	5.09	1.68	0.39	2.07	0.08	0.05	39.4	9	48.5	2	1.1	Negative	A	Negative	Negative	Negative	Negative		Normal
Rain Forest	RF-1797-19	27	Female	5.29	11.2	34.6	65.4	28	32.3	14.4	38.6	306	4.84	2.8	0.35	1.95	0.06	0.14	52.8	6.6	36.8	1.1	2.7	Negative	A	Negative	Negative	Negative	Negative		Normal
Rain Forest	RF-1798-19	48	Male	6.64	18.6	54.9	82.6	26.1	33.9	12.6	42.8	298	7.51	4.1	0.27	1.99	0.09	0.23	61.3	4.1	29.7	1.4	3.5	Negative	A	Negative	Negative	Negative	Negative		Normal
Rain Forest	RF-1799-19	28	Male	5.82	16.2	47.6	81.7	30.2	34	10.3	35.3	333	4.93	3.72	0.61	1.49	0.04	0.13	62.1	10.2	24.9	0.7	2.1	Negative	A	Negative	Negative	Negative	Negative		Normal
Rain Forest	RF-1800-19	26	Male	4.1	12.6	35.5	86.5	27.9	35.6	12.7	45.4	345	7.2	1.83	0.27	1.4	0.05	0.08	50.6	7.3	38.7	1.3	2.1	Negative	A	Negative	Negative	Negative	Negative		Normal
Rain Forest	RF-1801-19	27	Male	6.51	15.9	46.8	71.9	22.7	33.9	12.8	37.8	261	6.68	2.69	0.51	2.34	0.17	0.1	46.4	8.7	40.3	2.9	1.7	Negative	A	Negative	Negative	Negative	Negative		Normal
Rain Forest	RF-1802-19	28	Male	5.27	16.4	47.1	89.3	31.8	34.8	12.7	47	180	3.74	2.21	0.21	1.97	0.09	0.06	48.7	4.6	43.4	2.1	1.2	Negative	A	Negative	Negative	Negative	Negative		Normal
Rain Forest	RF-1803-19	26	Male	5.57	16.4	47.7	85.6	29.4	34.5	11.3	40.3	325	5.04	2.16	0.39	2.18	0.27	0.07	42.6	7.8	42.9	5.3	1.4	Negative	A	Negative	Negative	Negative	Negative		Normal
Rain Forest	RF-1805-19	26	Female	5.14	13.5	40.1	78.1	27.2	33.6	12.1	39.5	279	5.24	2.12	0.37	1.06	0.06	0.03	58.3	10.3	29.1	1.6	0.7	Negative	A	Negative	Negative	Negative	Negative		Normal
Rain Forest	RF-1806-19	26	Male	5.13	15.8	45	87.9	26.9	35	12.5	46.2	244	4.41	2.36	0.33	0.4	0.09	0.03	73.5	10.4	12.5	2.7	0.9	Negative	A	Negative	Negative	Negative	Negative		Normal
Rain Forest	RF-1807-19	27	Female	5.25	14.5	42.2	80.2	28.5	34.4	12.7	42	214	6.45	1.81	0.36	1.17	1.11	0.06	40.2	7.9	25.9	24.6	1.4	Negative	A	Negative	Negative	Negative	Negative		Normal
Rain Forest	RF-1808-19	21	Female	5.09	15	43.2	84.9	21.7	34.6	11.3	39.5	318	5.04	2.53	0.33	1.14	0.05	0.1	61	7.9	27.5	1.2	2.4	Negative	A	Negative	Negative	Negative	Negative		Normal
Rain Forest	RF-1809-19	21	Female	5.58	14.1	42.7	76.5	27.3	32.9	12.5	39.5	268	7.04	2.23	0.53	3.38	0.06	0.08	35.5	8.4	53.8	1	1.3	Negative	A	Negative	Negative	Negative	Negative		Normal
Rain Forest	RF-1810-19	33	Male	5.64	14.7	43.1	76.5	26.1	34.2	13.7	42.8	155	3.9	2.51	0.25	1.98	0.03	0.07	51.9	5.1	40.9	0.6	1.5	Negative	A	Negative	Negative	Negative	Negative		Normal
Rain Forest	RF-1811-19	20	Male	5.3	16.7	47.4	89.5	26.3	35.3	12.4	45.4	169	6.15	2.67	0.48	3.36	0.06	0.1	40.1	7.2	50.2	1	1.5	Negative	A	Negative	Negative	Negative	Negative		Normal
Rain Forest	RF-1812-19	20	Male	5.79	16.1	47.4	81.9	28.1	33.9	12.1	41.2	291	4.36	2.62	0.5	1.73	0.07	0.07	52.5	10.1	34.7	1.4	1.3	Negative	A	Negative	Negative	Negative	Negative		Normal
Rain Forest	RF-1813-19	21	Female	5.6	15.4	45.1	80.6	29.4	34	13.1	43.7	253	5.32	3.64	0.34	4.83	0.01	0.08	40.8	3.9	54.3	0.1	0.9	Negative	A	Negative	Negative	Negative	Negative		Normal
Rain Forest	RF-1814-19	21	Female	5.05	13.4	39.6	78.3	28.8	33.8	11.9	38.6	298	5.99	3.06	0.49	2.73	0.11	0.08	47.2	7.6	42.2	1.7	1.3	Negative	A	Negative	Negative	Negative	Negative		Normal
Rain Forest	RF-1815-19	21	Female	4.78	13.8	39.7	83	30	34.7	12.8	43.7	344	7.42	2.55	0.34	2.68	0.08	0.08	44.5	5.8	46.9	1.4	1.4	Negative	A	Negative	Negative	Negative	Negative		Normal
Rain Forest	RF-1816-19	19	Female	5.15	14.8	42.8	83.1	29	34.5	11.8	40.3	325	5.69	2.78	0.38	1.99	0.14	0.06	52	7.2	37.1	2.6	1.1	Negative	A	Negative	Negative	Negative	Negative		Normal
Rain Forest	RF-1817	20	Female	4.69	13.7	40.9	87.3	25.9	33.5	12.8	46.2	155	4.7	3.11	0.64	2.34	0.53	0.08	46.4	9.6	35	7.8	1.2	Negative	A	Negative	Negative	Negative	Negative		Normal
Rain Forest	RF-1818	26	Male	5.05	15	44	87.1	29.8	34.1	12.5	46.2	209	3.91	2.59	0.51	2.37	0.35	0.09	43.8	8.6	40	6	1.6	Negative	A	Negative	Negative	Negative	Negative		Normal
Rain Forest	RF-1819	27	Female	5.17	13.7	41	79.4	21.6	33.4	12.7	42	179	5.95	2.88	0.68	1.02	0.07	0.07	61.2	14.3	21.6	1.4	1.5	Negative	A	Negative	Negative	Negative	Negative		Normal
Rain Forest	RF-1820	21	Female	5.01	14.2	42.1	84.1	32.4	33.7	11.3	39.5	283	4.54	1.93	0.65	2.52	0.13	0.08	36.3	12.3	47.5	2.4	1.5	Negative	A	Negative	Negative	Negative	Negative		Normal
Rain Forest	RF-1821	27	Male	6.14	13.4	45.3	73.8	27.2	29.6	13.7	41.2	225	8.43	3.64	0.34	4.83	0.01	0.08	40.8	3.9	54.3	0.1	0.9	Negative	A	Negative	Negative	Negative	Negative	16	Defect
Rain Forest	RF-1822	29	Male	4.47	13.3	40.4	90.3	22.9	33	8.7	33.6	206	3.87	1.92	0.44	1.87	0.05	0.08	44	10.1	42.9	1.2	1.8	Negative	A	Negative	Negative	Negative	Negative	5	Normal
Rain Forest	RF-1823	26	Female	4.23	13.2	39.6	93.5	28.9	33.4	8.9	35.3	202	3.71	2.63	0.61	0.76	0.15	0.06	62.4	14.4	18.1	3.6	1.5	Negative	A	Negative	Negative	Negative	Negative	10	Normal
Rain Forest	RF-1824	21	Male	4.78	14.9	47.8	100	28.9	31.2	8.9	37.8	166	3.13	1.83	0.27	1.4	0.05	0.08	50.6	7.3	38.7	1.3	2.1	Positive	AS	Negative	Negative	Negative	Negative	15	Defect
Rain Forest	RF-1825	30	Male	5.6	15.9	52.2	93.2	23.3	30.5	10.1	39.5	143	4.05	2.21	0.21	1.97	0.09	0.06	48.7	4.6	43.4	2.1	1.2	Negative	A	Negative	Negative	Negative	Negative	8	Normal
Rain Forest	RF-1826	20	Female	5.02	11.5	38.9	77.5	23.5	29.6	10.6	35.3	226	5.79	2.23	0.53	3.38	0.06	0.08	35.5	8.4	53.8	1	1.3	Positive	AS	Negative	Negative	Negative	Negative	16	Normal
Rain Forest	RF-1827	28	Male	6.25	16.1	48.5	77.6	17.8	33.2	11.2	37	183	3.16	1.83	0.27	1.4	0.05	0.08	50.6	7.3	38.7	1.3	2.1	Negative	A	Negative	Negative	Negative	Negative	4	Normal
Rain Forest	RF-1828	46	Male	5.23	14.7	43.6	83.4	21.1	33.7	12.1	42	207	4.38	1.17	0.3	1.33	0.05	0.04	40.4	10.4	45.8	1.9	1.5	Negative	A	Negative	Negative	Negative	Negative		Normal
Rain Forest	RF-1829	20	Male	5.8	14.9	44.3	76.3	25.7	33.7	11.9	37.8	225	5.98	2.79	0.62	2.91	0.1	0.09	42.8	9.6	44.7	1.5	1.4	Negative	A	Negative	Negative	Negative	Negative		Normal
Rain Forest	RF-1830	20	Male	5.35	14.4	42.5	79.4	22.6	33.9	11.2	37.8	219	4.86	1.12	0.69	1.29	0.1	0.14	33.4	20.7	38.6	3	4.3	Negative	A	Negative	Negative	Negative	Negative		Normal
Rain Forest	RF-1831	20	Male	5.19	15.9	43.7	84.2	28.4	36.4	12.2	42.8	283	3.66	2.02	0.2	3.05	0.05	0.12	37	3.6	56.3	0.9	2.2	Negative	A	Negative	Negative	Negative	Negative		Normal
Rain Forest	RF-1832	26	Male	5.21	14.7	43.7	83.8	31.2	33.7	12	42	194	5.51	2.26	0.43	1.94	0.07	0.05	47.5	9	40.9	1.5	1.1	Negative	A	Negative	Negative	Negative	Negative		Normal
Rain Forest	RF-1833	27	Male	5.56	16.1	46.9	84.3	34.6	34.3	13.4	47	226	4.67	1.84	0.19	1.63	0.02	0.06	49.5	5.2	43.4	0.4	1.5	Negative	A	Negative	Negative	Negative	Negative		Normal
Rain Forest	RF-1834	31	Male	4.53	12.7	37.8	83.5	31.7	33.6	12	42	204	5.63	1.64	0.25	1.01	0.02	0.07	54.7	8.3	33.9	0.7	2.4	Negative	A	Negative	Negative	Negative	Negative		Normal
Rain Forest	RF-1835	19	Female	4.29	12	36.1	84.1	28	33.3	12.1	42.8	193	4.69	0.42	0.49	1.3	0.23	0.09	16.8	19.4	51	9.2	3.6	Negative	A	Negative	Negative	Negative	Negative		Normal
Rain Forest	RF-1849	22	Male	5.8	15.2	45.1	77.8	29.1	33.7	11.7	37.8	181	3.58	1.55	0.45	2.06	0.09	0.04	37	10.8	49	2.2	1	Negative	A	Negative	Negative	Negative	Negative		Normal
Rain Forest	RF-1850	23	Male	5.43	15.9	47.2	87	28.1	33.7	11.3	41.2	306	4.55	3.09	0.2	2.03	0.05	0.09	56.5	3.7	37.2	0.9	1.7	Negative	A	Negative	Negative	Negative	Negative		Normal
Rain Forest	RF-1851	21	Male	5.07	12.8	40.2	79.2	29.4	31.9	13.8	45.4	218	6.34	1.75	0.32	2.15	0.26	0.06	38.6	7.1	47.1	5.8	1.4	Negative	A	Negative	Negative	Negative	Negative		Normal
Rain Forest	RF-1852	25	Male	5.94	16.2	47.5	79.9	28.3	34.1	11.3	37.8	165	6.92	2.58	0.43	0.97	0.03	0.05	63.3	10.7	23.9	0.9	1.2	Negative	A	Negative	Negative	Negative	Negative		Normal
Rain Forest	RF-1853	34	Male	5.59	15.2	46.3	82.9	29.4	32.8	13.7	47	135	4.31	2.26	0.51	1.81	0.24	0.06	46.6	10.4	37.1	4.8	1.1	Positive	AS	Negative	Negative	Negative	Negative		Normal
Rain Forest	RF-1854	37	Female	5.26	13.1	39.6	75.2	28.9	33.1	13.1	41.2	270	6.01	2.41	0.41	2.36	0.04	0.07	45.4	7.8	44.7	0.7	1.4	Negative	A	Negative	Negative	Negative	Negative	8	Normal
Rain Forest	RF-1855	19	Female	5.66	12.4	39.2	69.2	30	31.7	13.5	38.6	273	6.57	2.86	0.36	1.61	0.15	0.08	56.5	7.2	31.8	3	1.5	Negative	A	Negative	Negative	Negative	Negative	1	Normal
Rain Forest	RF-1856	26	Female	4.56	12.7	37.6	82.4	26	33.8	11.8	40.3	184	5.52	1.54	0.42	1.96	0.07	0.05	38	10.3	48.8	1.7	1.2	Negative	A	Negative	Negative	Negative	Negative	7	Normal
Rain Forest	RF-1857	28	Female	4.76	13.4	39.1	82.1	30.7	34.3	11.6	40.3	269	5.81	1.59	0.28	1.75	0.05	0.08	42.4	7.5	46.9	1.2	2	Negative	A	Negative	Negative	Negative	Negative	5	Normal
Rain Forest	RF-1858	26	Female	4.67	12.4	37.2	79.7	28	33.3	13.8	46.2	152	5.89	1.87	0.32	1.8	0.05	0.08	45.4	7.7	43.7	1.2	2	Negative	A	Negative	Negative	Negative	Negative	11	Normal
Rain Forest	RF-1859	22	Female	4.3	11.1	33.4	77.6	25.5	33.3	11.4	37.8	259	5.72	1.34	0.44	3.75	0.06	0.05	23.8	7.9	66.4	1	0.9	Negative	A	Negative	Negative	Negative	Negative	4	Normal
Rain Forest	RF-1860	23	Female	4.26	12.7	36.1	84.8	28.2	35.2	11.6	41.2	216	5.71	2.78	0.42	2.67	0.03	0.09	46.4	7	44.6	0.5	1.5	Negative	A	Negative	Negative	Negative	Negative	9	Normal
Rain Forest	RF-1861	24	Female	4.26	12.3	36.8	86.4	27.1	33.4	12	43.7	260	5.45	1.76	0.29	1.85	0.08	0.05	43.6	7.1	46.3	1.9	1.1	Negative	A	Negative	Negative	Negative	Negative	2	Normal
Rain Forest	RF-1862	23	Male	5.65	15.3	44.4	78.5	30.1	34.5	11.6	37.8	176	5.91	1.68	0.4	1.84	0.09	0.08	41.2	9.8	44.9	2.2	1.9	Negative	A	Negative	Negative	Negative	Negative	0	Normal
Rain Forest	RF-1863	27	Female	4.1	12.4	36.1	88.1	29.6	34.3	13	47	411	4.42	2.22	0.34	2.65	0.24	0.04	40.4	6.1	48.3	4.4	0.8	Negative	A	Negative	Negative	Negative	Negative	0	Normal
Rain Forest	RF-1864	28	Female	5.28	14.4	40.2	76.2	26.6	35.8	12.8	41.2	206	3.94	1.63	0.34	2.1	0.12	0.02	38.8	8.2	49.7	2.7	0.6	Negative	A	Negative	Negative	Negative	Negative	1	Normal
Rain Forest	RF-1865	26	Female	4.84	13.7	41.5	85.8	29.8	33	12.7	45.4	221	8.7	1.38	0.33	3.14	0.12	0.02	27.6	6.5	63	2.4	0.5	Negative	A	Negative	Negative	Negative	Negative	3	Normal
Rain Forest	RF-1866	26	Female	4.01	12.7	36.1	90.1	24.6	35.2	10.8	41.2	337	6.33	1.63	0.37	2.13	0.07	0.1	37.9	8.6	49.5	1.6	2.4	Negative	A	Negative	Negative	Negative	Negative	8	Normal
Rain Forest	RF-1867	30	Female	4.63	13.6	40.1	86.6	28.9	33.9	12.5	45.4	281	5.52	1.73	0.3	1.61	0.02	0.09	46.4	7.9	43	0.4	2.3	Negative	A	Negative	Negative	Negative	Negative	6	Normal
Rain Forest	RF-1868	18	Female	4.32	12.1	35.2	81.5	27	34.4	8.7	31.1	216	6.01	3.23	0.35	2.57	0.27	0.07	49.5	5.5	39.7	4.2	1.1	Negative	A	Negative	Negative	Negative	Negative	2	Normal
Rain Forest	RF-1869	29	Male	5.02	14.6	44.6	88.8	26.6	32.8	9.4	35.3	205	5.12	2.35	0.3	2.77	0.12	0.07	41.9	5.3	49.3	2.2	1.3	Negative	A	Negative	Negative	Negative	Negative	0	Normal
Rain Forest	RF-1870	28	Male	6.05	13.6	44	72.7	29.7	30.9	10.7	32.8	175	5.39	2.19	0.45	3.01	0.16	0.07	37.3	7.7	51.1	2.8	1.1	Negative	A	Negative	Negative	Negative	Negative	4	Normal
Rain Forest	RF-1871	24	Male	4.6	15.2	45.4	98.8	28.8	33.4	9	37.8	304	4.52	2.77	0.3	1.65	0.17	0.13	55.2	6	32.9	3.3	2.6	Negative	A	Negative	Negative	Negative	Negative	8	Normal
Rain Forest	RF-1872	25	Female	4.33	10.1	33.5	77.3	28.2	30.2	11.8	38.6	256	5.1	2.38	0.34	2.7	0.09	0.08	42.5	6.1	48.3	1.6	1.5	Positive	SC	Negative	Negative	Negative	Negative	2	Normal
Rain Forest	RF-1873	21	Male	5.3	15.8	48.1	90.7	29.2	32.9	9.3	35.3	231	3.84	2.75	0.39	1.04	0.08	0.07	63.3	9.1	24.1	1.9	1.6	Negative	A	Negative	Negative	Negative	Negative	9	Normal
Rain Forest	RF-1874	24	Male	4.76	13.7	42.4	89.1	27.4	32.3	9.1	34.4	249	4.08	2.17	0.51	1.69	0.15	0.05	47.3	11.2	37.1	3.4	1	Negative	A	Negative	Negative	Negative	Negative	2	Normal
Rain Forest	RF-1875	22	Female	4.37	12	37.6	86.1	29.8	31.9	9.5	35.3	283	4.98	1.57	0.35	3.47	0.03	0.05	28.8	6.4	63.4	0.5	0.9	Positive	AS	Negative	Negative	Negative	Negative	0	Normal
Rain Forest	RF-1876	28	Female	4.98	15.5	44.3	89	31.3	35	8.5	32.8	222	3.76	1.99	0.32	1.83	0.06	0.05	46.8	7.5	43	1.4	1.3	Positive	AS	Negative	Negative	Negative	Negative	11	Normal
Rain Forest	RF-1877	22	Female	4.89	13.6	40.5	82.8	27.6	33.6	9.3	33.6	295	7.56	4.23	0.49	2.69	0.52	0.11	52.6	6.1	33.5	6.4	1.4	Negative	AC	Negative	Negative	Negative	Negative	3	Normal
Rain Forest	RF-1878	22	Female	4.48	12.1	37.6	84	28	32.2	9	32.8	237	3.51	2.2	0.37	1.35	0.02	0.06	54.8	9.3	33.7	0.6	1.6	Negative	A	Negative	Negative	Negative	Negative	8	Normal
Rain Forest	RF-1879	20	Female	4.17	10.6	34.7	83.2	29.8	30.6	9.9	35.3	367	5.77	3.13	0.57	2.4	0.05	0.08	50.3	9.1	38.5	0.8	1.3	Negative	A	Negative	Negative	Negative	Negative	5	Normal
Rain Forest	RF-1880	24	Male	4.64	13.8	43.2	93.1	22.5	32	8.8	35.3	289	4.01	2.65	0.25	1.39	0.12	0.09	58.9	5.4	30.9	2.8	2	Positive	AS	Negative	Negative	Negative	Negative	9	Normal
Rain Forest	RF-1881	20	Male	4.38	13.4	41.7	95.3	28.1	32.1	8.5	34.4	237	3.51	2.08	0.32	1.49	0.06	0.06	51.7	8	37.1	1.6	1.6	Negative	A	Negative	Negative	Negative	Negative	2	Normal
Rain Forest	RF-1882	19	Female	4.3	12.8	36.3	84.4	28	35.3	9.4	33.6	179	4.51	2.62	0.5	1.73	0.07	0.07	52.5	10.1	34.7	1.4	1.3	Negative	A	Negative	Negative	Negative	Negative	6	Normal
Rain Forest	RF-1883	41	Female	4.42	12.8	37.3	84.5	31.3	34.3	11.8	42	301	4.95	1.27	0.3	1.8	0.02	0.02	37.2	8.7	53	0.5	0.6	Negative	A	Negative	Negative	Negative	Negative	2	Normal
Rain Forest	RF-1884	33	Female	5.31	12.9	38.3	72.1	28.6	33.7	13.2	39.5	297	4.46	1.88	0.34	1.44	0.47	0.04	45.2	8.2	34.6	11.2	0.8	Negative	A	Negative	Negative	Negative	Negative	3	Normal
Rain Forest	RF-1885	27	Female	4.5	12.4	37.3	82.8	28.1	33.3	12.2	42.8	224	5.13	1.92	0.23	1.92	0.11	0.08	45.1	5.4	45.1	2.5	1.9	Negative	A	Negative	Negative	Negative	Negative	9	Normal
Rain Forest	RF-1886	24	Female	5.28	9.4	31.3	59.3	24.3	30	17.8	42.8	174	8.54	1.78	0.49	1.18	0.04	0.02	50.6	13.9	33.8	1	0.7	Negative	A	Negative	Negative	Negative	Negative	9	Normal
Rain Forest	RF-1887	35	Female	4.72	13.7	40.7	86.3	29.8	33.6	12	42.8	232	6.85	1.8	0.36	2.33	0.07	0.08	38.8	7.8	50	1.6	1.8	Negative	A	Negative	Negative	Negative	Negative	4	Normal
Rain Forest	RF-1888	27	Female	4.86	13.9	41	84.3	26.9	33.9	11.7	41.2	197	4.17	1.95	0.5	2.14	0.07	0.06	41.4	10.6	45.2	1.5	1.3	Negative	A	Negative	Negative	Negative	Negative	9	Normal
Rain Forest	RF-1889	29	Female	4.52	13.2	38.4	84.9	25.3	34.4	12	42.8	257	4.24	1.04	0.21	1.69	0.03	0.05	34.5	7.1	55.7	1	1.7	Negative	A	Negative	Negative	Negative	Negative	1	Normal
Rain Forest	RF-1890	19	Female	4.81	12.1	36.8	76.5	29.2	32.9	13.4	42.8	225	3.37	1.66	0.21	2.08	0.04	0.04	41.2	5.2	51.7	0.9	1	Negative	A	Negative	Negative	Negative	Negative	0	Normal
Rain Forest	RF-1891	37	Female	5.26	13.1	39.6	75.2	26.2	33.1	13.1	41.2	270	6.01	2.41	0.41	2.36	0.04	0.07	45.4	7.8	44.7	0.7	1.4	Negative	A	Negative	Negative	Negative	Negative	8	Normal
Rain Forest	RF-1892	19	Female	5.66	12.4	39.2	69.2	30.2	31.7	13.5	38.6	273	6.57	2.86	0.36	1.61	0.15	0.08	56.5	7.2	31.8	3	1.5	Negative	A	Negative	Negative	Negative	Negative	1	Normal
Rain Forest	RF-1893	26	Female	4.56	12.7	37.6	82.4	31.1	33.8	11.8	40.3	184	5.52	1.54	0.42	1.96	0.07	0.05	38	10.3	48.8	1.7	1.2	Negative	A	Negative	Negative	Negative	Negative	7	Normal
Rain Forest	RF-1894	28	Female	4.76	13.4	39.1	82.1	28.4	34.3	11.6	40.3	269	5.81	1.59	0.28	1.75	0.05	0.08	42.4	7.5	46.9	1.2	2	Negative	A	Negative	Negative	Negative	Negative	5	Normal
Rain Forest	RF-1895	26	Female	4.67	12.4	37.2	79.7	29.3	33.3	13.8	46.2	152	5.89	1.87	0.32	1.8	0.05	0.08	45.4	7.7	43.7	1.2	2	Negative	A	Negative	Negative	Negative	Negative	11	Normal
Rain Forest	RF-1896	22	Female	4.3	11.1	33.4	77.6	25	33.3	11.4	37.8	259	5.72	1.34	0.44	3.75	0.06	0.05	23.8	7.9	66.4	1	0.9	Negative	A	Negative	Negative	Negative	Negative	4	Normal
Rain Forest	RF-1897	23	Female	4.26	12.7	36.1	84.8	30.1	35.2	11.6	41.2	216	5.71	2.78	0.42	2.67	0.03	0.09	46.4	7	44.6	0.5	1.5	Negative	A	Negative	Negative	Negative	Negative	9	Normal
Rain Forest	RF-1898	24	Female	4.26	12.3	36.8	86.4	26.8	33.4	12	43.7	260	5.45	1.76	0.29	1.85	0.08	0.05	43.6	7.1	46.3	1.9	1.1	Negative	A	Negative	Negative	Negative	Negative	2	Normal
Rain Forest	RF-1899	18	Female	3.81	8.6	27.7	72.7	27	31	12.5	44.4	276	3.98	1.93	0.33	2.1	0.04	0.07	43.3	7.4	46.7	1	1.6	Negative	A	Negative	Negative	Negative	Negative	6	Normal
Rain Forest	RF-1900	31	Female	3.03	7	23.1	76.2	30.9	30.3	11.8	44.4	164	3.54	1.66	0.21	2.08	0.04	0.04	41.2	5.2	51.7	0.9	1	Negative	A	Negative	Negative	Negative	Negative	2	Normal
Rain Forest	RF-1901	29	Female	4.15	12	36.6	88.2	29.8	32.8	11.2	46.4	223	5.5	2.78	0.42	2.67	0.03	0.09	46.4	7	44.6	0.5	1.5	Positive	AS	Negative	Negative	Negative	Negative	10	Normal
Rain Forest	RF-1902	21	Female	3.92	9.3	29.3	74.8	25	31.7	11.3	41.3	172	5.46	2.5	0.54	2.78	0.05	0.07	42.1	9.1	46.8	0.9	1.1	Negative	AC	Negative	Negative	Negative	Negative	6	Normal
Rain Forest	RF-1903	19	Female	4.95	12	36.8	74.4	30.5	32.6	10.3	37.3	293	3.45	2.2	0.32	1.29	0.06	0.07	55.9	8.2	32.7	1.5	1.7	Negative	A	Negative	Negative	Negative	Negative	2	Normal
Rain Forest	RF-1905	18	Female	4.21	12.1	34.7	82.5	22.8	34.8	8.8	31.1	349	6.03	2.79	0.62	2.91	0.1	0.09	42.8	9.6	44.7	1.5	1.4	Negative	A	Negative	Negative	Negative	Negative	8	Normal
Rain Forest	RF-1906	21	Female	4.44	12.6	39.1	88	28.1	32.2	9.2	35.3	211	3.15	2.12	0.37	1.06	0.06	0.03	58.3	10.3	29.1	1.6	0.7	Negative	A	Negative	Negative	Negative	Negative	4	Normal
Transitional	T-4001-19	18	Male	5.42	15.9	46.3	85.4	24.3	34.5	12.9	52.4	194	5.72	2.93	0.58	2.05	0.02	0.11	51.7	10.1	36	0.3	1.9	Negative	A	Negative	REACTIVE	Negative	Negative	14	Defect
Transitional	T-4002-19	19	Male	5.29	14.8	44.9	84.9	25.7	33	11.8	47.4	340	5.4	3.21	0.46	1.57	0.08	0.06	59.7	8.5	29.2	1.5	1.1	Negative	A	Negative	Negative	Negative	Negative	5	Normal
Transitional	T-4003-19	18	Male	5.61	15	45	80.2	23.7	33.4	12.9	48.4	255	3.54	1.61	0.52	1.14	0.2	0.06	45.6	14.8	32.4	5.6	1.6	Negative	A	Negative	Negative	Negative	Negative	10	Normal
Transitional	T-4004-19	19	Male	5	13	39.5	78.9	28	32.9	11.4	43.3	224	7.85	2.74	0.56	3.62	0.84	0.05	35.1	7.2	46.2	10.8	0.7	Positive	AS	Negative	Negative	Negative	Negative	7	Defect
Transitional	T-4007-19	19	Male	5.24	14.5	43	82	24.8	33.7	11.5	45.4	273	4.66	2.44	0.35	1.52	0.26	0.06	52.8	7.5	32.8	5.7	1.2	Negative	A	Negative	Negative	Negative	Negative	4	Normal
Transitional	T-4008-19	19	Male	5.78	15.2	45.4	78.7	26.9	33.4	11.3	43.3	336	5.23	2.58	0.35	2.08	0.11	0.07	49.7	6.8	40	2.1	1.4	Negative	A	Negative	Negative	Negative	Negative	6	Normal
Transitional	T-4010-19	18	Male	5.73	11	34.3	59.8	27.3	32	13.4	38.3	186	5.86	3.44	0.51	1.25	0.53	0.11	58.8	8.8	21.5	9	1.9	Negative	A	Negative	Negative	Negative	Negative	2	Normal
Transitional	T-4005-19	18	Male	5.66	14.6	42.7	75.5	29.2	34.1	11.9	42.3	141	6.04	4.26	0.53	1.04	0.08	0.11	70.9	8.8	17.2	1.3	1.8	Negative	A	Negative	Negative	Negative	Negative	8	Normal
Transitional	T-4011-19	20	Male	5.94	14.5	42.8	72	28.5	33.9	12.2	41.3	198	7.2	4.38	0.65	1.82	0.14	0.17	61.3	9	25.4	1.9	2.4	Negative	AC	Negative	Negative	Negative	Negative	12	Defect
Transitional	T-4013-19	20	Male	5.91	16.1	46.8	79.2	28	34.5	12.8	47.4	383	6.46	3.41	0.64	2.21	0.05	0.06	53.6	10	34.7	0.8	0.9	Positive	AS	Negative	Negative	Negative	Negative	6	Normal
Transitional	T-4026-19	18	Female	4.35	13.2	36.5	83.8	25.5	36.1	11.8	46.4	190	3.8	1.52	0.74	1.17	0.23	0.07	40.8	19.9	31.4	6.2	1.7	Negative	A	Negative	Negative	Negative	Negative	11	Normal
Transitional	T-4014-19	19	Male	5.39	14.4	41.1	76.2	32.7	35	11.7	42.3	288	6.12	2.5	0.4	2.4	0.75	0.05	41	6.6	39.3	12.2	0.9	Negative	A	Positive	Negative	Negative	Negative	15	Defect
Transitional	T-4017-19	19	Male	5.17	14.4	40.3	77.9	28.5	35.7	12.6	46.4	303	4.16	2.36	0.42	1.17	0.11	0.09	57.1	10	28.2	2.6	2.1	Negative	A	Negative	Negative	Negative	Negative	4	Normal
Transitional	T-4016-19	19	Male	4.46	13.8	38.6	86.5	27.9	35.7	12.2	50.4	174	5.48	2.88	0.56	1.84	0.12	0.07	52.9	10.2	33.6	2.1	1.2	Negative	A	Negative	Negative	Negative	Negative	12	Normal
Transitional	T-4025-19	19	Male	5.45	14.7	42.5	78.1	31	34.6	11.5	42.3	371	5.95	3.87	0.43	1.45	0.04	0.14	65.2	7.3	24.4	0.7	2.4	Negative	AC	Negative	Negative	Negative	Negative	5	Normal
Transitional	T-4020-19	18	Male	5.14	12.6	37.5	73	21.9	33.6	14.8	50.4	374	4.91	2.96	0.42	1.25	0.15	0.09	61.1	8.5	25.6	3	1.8	Negative	A	Negative	Negative	Negative	Negative	8	Normal
Transitional	T-4023-19	19	Male	4.49	14	38.5	85.9	26.7	36.3	12.7	51.4	183	3.72	1.55	0.44	1.48	0.16	0.03	42.2	11.9	40.6	4.4	0.9	Positive	AS	Negative	Negative	Negative	Negative	5	Normal
Transitional	T-4024-19	21	Male	4.84	14	39	80.4	27.8	35.9	12.1	46.4	220	6.41	3.07	0.47	2.48	0.27	0.08	48.3	7.4	38.9	4.2	1.2	Negative	A	Negative	Negative	Negative	Negative	10	Normal
Transitional	T-4015-19	20	Male	5.2	15.3	43.8	84.2	28.8	34.9	11.4	46.4	238	3.88	1.9	0.45	1.36	0.06	0.08	49.6	11.7	35.2	1.5	2	Positive	AS	Negative	Negative	Negative	Negative	15	Normal
Transitional	T-4030-19	19	Female	4.89	11.7	34	69.7	27.9	34.5	12.2	40.3	427	6.18	3.33	0.44	2.27	0.04	0.08	54.1	7.1	36.9	0.6	1.3	Negative	AC	Negative	Negative	Negative	Negative	8	Normal
Transitional	T-4031-19	20	Female	4.99	13.8	39	78.1	29.6	35.3	11.7	43.3	322	9.25	3.43	0.66	4.84	0.17	0.09	37.3	7.2	52.6	1.9	1	Negative	AC	Negative	Negative	Negative	Negative	3	Normal
Transitional	T-4019-19	19	Male	6.06	15.8	45.4	74.8	29.6	34.8	11.9	42.3	321	6.63	4	0.7	1.7	0.06	0.15	60.7	10.5	25.7	0.9	2.2	Negative	A	Negative	REACTIVE	Negative	Negative	23	Defect
Transitional	T-4043-19	19	Female	4.91	13	36.6	74.6	27.8	35.5	11.4	40.3	350	5.41	2.45	0.4	2.28	0.1	0.09	46.2	7.5	42.8	1.9	1.6	Negative	A	Negative	Negative	Negative	Negative	4	Normal
Transitional	T-4034-19	19	Female	4.76	13.6	38.1	80.1	32	35.7	12.1	45.4	274	3.92	2.01	0.95	0.67	0.18	0.08	51.9	24.3	17.2	4.6	2	Negative	A	Negative	Negative	Negative	Negative	6	Normal
Transitional	T-4028-19	19	Female	2.96	9.6	26.9	91.2	29.7	35.7	18.5	78.6	459	8.82	3.91	0.88	3.77	0.1	0.06	44.8	10.1	43.3	1.1	0.7	Positive	S	Negative	Negative	Negative	Negative	36	Normal
Transitional	T-4035-19	18	Female	4.87	14	36.4	74.7	28	38.4	11.6	41.3	289	7.41	3.66	0.62	2.61	0.35	0.12	49.8	8.4	35.4	4.7	1.7	Positive	AS	Negative	Negative	Negative	Negative	8	Partial Defect
Transitional	T-4021-19	18	Male	5.28	17.2	47	89.1	28.5	36.5	11.6	49.4	285	5.86	2.34	0.39	2.89	0.12	0.06	40.4	6.7	49.8	2	1.1	Negative	A	Negative	Negative	Negative	Negative	2	Normal
Transitional	T-4042-19	19	Female	4.95	13.1	36.5	73.8	22.1	35.8	13.7	47.4	291	5	2.8	0.36	1.65	0.09	0.08	56.1	7.2	33.3	1.9	1.5	Negative	A	Negative	Negative	Negative	Negative	4	Normal
Transitional	T-4032-19	18	Female	4.57	12.9	36.4	79.6	25.1	35.5	11.7	44.4	292	9.21	3.61	0.67	4.63	0.18	0.07	39.3	7.3	50.6	2	0.8	Negative	A	Negative	Negative	Negative	Negative	9	Normal
Transitional	T-4027-19	18	Female	4.35	8.4	27.3	62.7	28	30.8	18.1	52.4	444	8.33	3.56	0.84	3.77	0.04	0.09	43	10.1	45.4	0.5	1	Negative	A	Negative	Negative	Negative	Negative	3	Normal
Transitional	T-4039-19	18	Female	4.52	13	36.4	80.6	28.9	35.6	11.5	44.4	303	5.6	2.59	0.64	2.26	0.02	0.06	46.6	11.5	40.5	0.4	1	Negative	A	Negative	Negative	Negative	Negative	8	Normal
Transitional	T-4033-19	18	Female	5.86	12.3	37.4	63.9	31.3	33	14.3	42.3	261	5.53	2.35	0.7	2.3	0.08	0.08	42.8	12.7	41.7	1.4	1.4	Negative	AC	Negative	Negative	Negative	Negative	5	Partial Defect
Transitional	T-4054-19	21	Male	5.2	15	41.4	79.5	26.2	36.4	11.3	42.3	288	5.18	2.17	0.44	2.43	0.05	0.07	42.1	8.6	47	1	1.3	Negative	A	Negative	Negative	Negative	Negative	10	Normal
Transitional	T-4037-19	18	Female	5.04	14	39.6	78.4	25.3	35.5	10.3	39.3	265	3.91	2.16	0.24	1.33	0.09	0.07	55.6	6.2	34.2	2.3	1.7	Negative	A	Negative	Negative	Negative	Negative	6	Normal
Transitional	T-4066-19	21	Male	5.03	12.3	34.7	69	28.1	35.5	13.1	42.3	343	6.72	3.64	0.65	2.04	0.23	0.13	54.2	9.8	30.5	3.5	2	Negative	A	Negative	Negative	Negative	Negative	2	Normal
Transitional	T-4040-19	18	Female	4.85	12.4	36.1	74.5	30.1	34.4	12.5	44.4	330	6.52	3.53	0.64	2.06	0.16	0.1	54.3	9.9	31.7	2.5	1.6	Positive	AS	Negative	Negative	Negative	Negative	13	Normal
Transitional	T-4050-19	20	Female	4.38	13.1	36.4	83.1	29.3	36	12.3	48.4	343	5.7	2.1	0.58	2.76	0.16	0.06	37.1	10.3	48.8	2.8	1	Negative	A	Negative	Negative	Negative	Negative	8	Normal
Transitional	T-4080-19	20	Female	4.18	13.1	36.2	86.7	29	36.2	10.8	44.4	235	4.53	2.04	0.59	1.34	0.45	0.08	45.5	13	29.7	10	1.8	Negative	A	Negative	Negative	Negative	Negative	11	Normal
Transitional	T-4061-19	21	Male	4.97	13	38.4	77.3	29	33.8	12.7	47.4	253	7.82	3.84	0.85	2.74	0.26	0.08	49.4	11	35.3	3.3	1	Negative	A	Negative	Negative	Negative	Negative	6	Normal
Transitional	T-4077-19	21	Male	5.3	15.7	43.4	82	28.5	36.2	11.3	44.4	239	5.49	2.72	0.68	1.84	0.14	0.09	50	12.3	33.6	2.5	1.6	Negative	A	Negative	Negative	Negative	Negative	10	Normal
Transitional	T-4044-19	18	Female	4.67	13.4	36.5	78.1	28.8	36.6	11.8	43.3	226	5.87	2.73	0.46	2.42	0.13	0.1	46.9	7.8	41.3	2.2	1.8	Negative	A	Negative	Negative	Negative	Negative	8	Normal
Transitional	T-4046-19	19	Female	4.58	13.1	37.2	81.3	30	35.2	11.9	46.4	343	6.57	2.9	0.46	3.03	0.07	0.08	44.3	7	46.5	1	1.2	Negative	A	Negative	Negative	Negative	Negative	4	Normal
Transitional	T-4090-19	44	Male	4.98	13.8	38.3	76.8	33.5	36.2	11.6	42.3	249	4.52	2.04	0.46	1.88	0.07	0.06	45.2	10.3	41.6	1.5	1.4	Negative	A	Negative	REACTIVE	Negative	Negative	12	Defect
Transitional	T-4089-19	27	Male	4.87	13.3	39.2	80.6	29	33.9	11.4	43.3	452	4.44	2.34	0.3	1.65	0.07	0.07	52.8	6.8	37.3	1.5	1.6	Negative	A	Negative	Negative	Negative	Negative	4	Normal
Transitional	T-4097-19	19	Female	4.32	12.7	34.1	79.1	29.4	37.2	9.3	35.3	237	5.46	2.07	0.53	2.69	0.09	0.07	38.1	9.8	49.2	1.6	1.3	Positive	AS	Negative	Negative	Negative	Negative	10	Partial Defect
Transitional	T-4096-19	23	Male	5.64	15.8	44	78.1	25.8	35.8	8.9	33.6	201	3.7	2.23	0.37	0.91	0.12	0.07	60	10.1	24.7	3.3	1.9	Negative	A	Negative	Negative	Negative	Negative	4	Normal
Transitional	T-4092-19	19	Female	4.14	12.2	33.5	80.8	25.8	36.4	9	35.3	297	4.31	2.02	0.35	1.83	0.04	0.06	47.2	8.1	42.5	0.8	1.4	Negative	A	Negative	Negative	Negative	Negative	2	Normal
Transitional	T-4093-19	19	Male	5.08	13.8	38.6	76	30	35.8	9.9	35.3	206	3.99	1.74	0.2	1.78	0.2	0.06	43.8	5	44.7	5.1	1.4	Positive	AS	Negative	Negative	Negative	Negative	8	Normal
Transitional	T-4095-19	29	Male	5.18	14.4	38.9	75.1	27.9	37.1	9	32.8	99	3.84	1.94	0.24	1.54	0.04	0.07	50.7	6.3	40.2	1.1	1.7	Negative	A	Negative	Negative	Negative	Negative	5	Normal
Transitional	T-4094-19	19	Female	4.41	12.5	33.8	76.6	24.7	37.1	8.9	32.8	405	5.53	1.72	0.32	3.35	0.06	0.07	31.3	5.7	60.6	1.1	1.3	Negative	A	Negative	Negative	Negative	Negative	2	Normal
Transitional	T-4098-19	23	Female	4.77	12.6	33.7	70.6	28.9	37.5	9.4	31.9	148	2.97	1.56	0.23	1.07	0.07	0.04	52.2	7.9	36.2	2.3	1.4	Negative	A	Negative	Negative	Negative	Negative	0	Normal
Transitional	T-4085-19	38	Female	4.37	12.3	34.9	79.9	27.9	35.3	12.3	46.4	267	7.62	3.67	0.55	3.21	0.1	0.08	48.3	7.2	42.1	1.3	1.1	Negative	A	Negative	Negative	Negative	Negative	2	Normal
Transitional	T-4086-19	49	Male	5.13	15.2	44.6	87.1	26.4	34	13.7	56.4	243	5.63	3.22	0.63	1.54	0.1	0.12	57.4	11.3	27.5	1.7	2.1	Negative	A	Negative	Negative	Negative	Negative	5	Normal
Transitional	T-4087-19	34	Male	5.7	15.7	46.7	81.9	34.2	33.6	12.2	47.4	231	6.68	3.32	0.52	2.27	0.45	0.1	49.8	7.7	34.1	6.8	1.6	Negative	A	Negative	Negative	Negative	Negative	8	Normal
Transitional	T-4088-19	27	Female	4	11.9	35	87.5	23.6	34.1	11.4	47.4	283	6.02	2.59	0.4	2.8	0.14	0.08	43.1	6.7	46.6	2.3	1.3	Negative	A	Negative	Negative	Negative	Negative	2	Normal
Transitional	T-4099-19	20	Male	5.14	13.6	39	75.9	28.2	34.9	9.1	32.8	311	4.97	1.98	0.28	2.6	0.03	0.07	40	5.6	52.3	0.6	1.5	Negative	A	Negative	Negative	Negative	Negative	0	Normal
Transitional	T-4100-19	21	Male	5.43	14.2	40.6	74.7	29.7	34.9	9.6	34.4	224	3.15	1.41	0.24	1.41	0.02	0.06	45.1	7.8	44.8	0.5	1.8	Positive	AS	Negative	Negative	Negative	Negative	10	Normal
Transitional	T-4043-19	18	Female	5.32	12.2	36.3	68.3	25.6	33.5	11.4	31.9	303	4.04	1.88	0.33	1.16	0.57	0.09	46.7	8.1	28.8	14.1	2.3	Negative	A	Negative	Negative	Negative	Negative	3	Normal
Transitional	T-4047-19	28	Male	5.31	16.2	46.6	87.8	23.3	34.8	9.4	34.4	243	5.29	1.88	0.25	2.97	0.07	0.12	35.6	4.7	56.1	1.3	2.3	Negative	A	Negative	Negative	Negative	Negative	1	Normal
Transitional	T-4044-19	27	Female	5.79	12.2	39.7	68.6	29.5	30.6	11	31.9	259	5.07	3.18	0.52	1.1	0.12	0.14	63.1	10.2	21.7	2.3	2.7	Negative	AC	Negative	REACTIVE	Negative	Negative	13	Partial Defect
Transitional	T-4045-19	19	Female	4.43	13.1	38.8	87.5	28.9	33.7	9.2	34.4	294	5.04	1.92	0.3	2.63	0.11	0.07	38.1	6.1	52.3	2.1	1.4	Negative	A	Negative	Negative	Negative	Negative	5	Normal
Transitional	T-4046-19	22	Male	5.78	15.9	48.1	83.3	25.8	33	9	31.9	206	5.82	1.74	0.46	3.52	0.02	0.07	30	7.9	60.5	0.4	1.2	Positive	AS	Negative	Negative	Negative	Negative	8	Normal
Transitional	T-4049-19	21	Female	4.01	12	35.9	89.5	29.7	33.6	10.4	39.5	223	3.31	1.67	0.25	1.24	0.07	0.07	51	7.5	37.4	2	2.1	Positive	AS	Negative	Negative	Negative	Negative	2	Normal
Transitional	T-4048-19	34	Female	4.08	12.9	38.6	94.5	28.7	33.4	10.1	40.3	239	4.67	2.29	0.38	1.83	0.09	0.07	49.1	8.2	39.2	2	1.5	Negative	A	Negative	Negative	Negative	Negative	2	Normal
Transitional	T-4052-19	19	Female	4.29	12.6	38.1	88.7	28.1	33.2	9.2	34.4	303	4.75	2.68	0.34	1.56	0.07	0.09	56.5	7.2	32.9	1.4	2	Negative	A	Negative	Negative	Negative	Negative	6	Normal
Transitional	T-4053-19	25	Male	4.88	14.5	44	90.3	28	32.9	9.9	37.8	259	5.05	2.43	0.33	2.01	0.19	0.08	48.2	6.5	40	3.7	1.6	Negative	A	Negative	Negative	Negative	Negative	3	Normal
Transitional	T-4054-19	29	Female	4.09	11.4	35.2	86.1	28.9	32.3	9.6	35.3	329	4.88	2.27	0.26	2.22	0.06	0.06	46.9	5.3	45.5	1.2	1.1	Negative	A	Negative	Negative	Negative	Negative	7	Normal
Transitional	T-4056-19	19	Male	5.38	15.8	44.2	82.1	26.8	35.7	8.8	31.1	189	4.43	2.05	0.26	2.01	0.05	0.05	46.4	6	45.5	1	1.1	Positive	AS	Negative	Negative	Negative	Malaria	12	Normal
Transitional	T-4057-19	20	Male	6.33	16.8	49.9	78.7	27.7	33.7	9.8	32.8	377	7.29	2.78	0.45	3.94	0.02	0.08	38.3	6.1	54.2	0.3	1.1	Positive	AS	Negative	Negative	Negative	Negative	2	Normal
Transitional	T-4058-19	21	Male	5.14	15.8	44.3	86.1	32	35.8	9	32.8	135	4.86	2.23	0.28	2.26	0.03	0.05	46	5.8	46.7	0.6	0.9	Negative	A	Negative	Negative	Negative	Negative	0	Normal
Transitional	T-4055-19	22	Female	4.09	12.8	38.4	93.8	26.8	33.2	9.8	38.6	313	3.3	1.3	0.26	1.61	0.05	0.07	39.6	7.8	49.1	1.5	2	Negative	A	Negative	Negative	Negative	Negative	4	Normal
Transitional	T-4059-19	29	Male	5.58	16.2	51.1	91.5	29.1	31.8	10.1	39.5	320	5.78	2.25	0.51	2.56	0.37	0.07	39.1	8.8	44.4	6.5	1.2	Negative	A	Negative	Negative	Negative	Negative	8	Normal
Transitional	T-4061-19	32	Male	5.56	16.2	46.7	84.1	27.8	34.6	9.8	34.4	238	6.5	3.06	0.49	2.73	0.11	0.08	47.2	7.6	42.2	1.7	1.3	Negative	AC	Negative	Negative	Negative	Negative	11	Normal
Transitional	T-4062-19	42	Female	4.42	12.7	37.2	84.2	27.7	34.2	9.2	32.8	236	5.75	2.55	0.34	2.68	0.08	0.08	44.5	5.8	46.9	1.4	1.4	Positive	AS	Negative	Negative	Negative	Negative	6	Normal
Transitional	T-4063-19	24	Female	4.69	13.3	38.1	81.2	28.3	34.9	9.6	32.8	461	5.34	1.93	0.65	2.52	0.13	0.08	36.3	12.3	47.5	2.4	1.5	Negative	A	Negative	Negative	Negative	Negative	2	Normal
Transitional	T-4064-19	34	Male	4.79	15.1	42.5	88.6	27.3	35.5	8.4	31.9	220	3.71	2.08	0.2	1.25	0.09	0.08	56.5	5.4	33.6	2.4	2.1	Negative	A	Negative	Negative	Negative	Negative	5	Normal
Transitional	T-4065-19	20	Male	5.89	17.4	50.8	86.1	30.4	34.3	9.4	34.4	207	4.34	1.79	0.34	2.1	0.05	0.05	41.5	7.9	48.6	1	1	Negative	A	Negative	Negative	Negative	Negative	0	Normal
Transitional	T-4082-19	42	Male	5.25	16.2	46.7	89	27.4	34.7	8.9	33.6	320	3.46	1.74	0.21	1.31	0.13	0.06	50.5	6.1	38.1	3.7	1.6	Negative	A	Negative	Negative	Negative	Negative	2	Normal
Transitional	T-4067-19	45	Male	4.7	15	43.3	92.1	25.2	34.6	9.9	38.6	230	6.34	3.44	0.47	2.23	0.1	0.07	54.4	7.5	35.4	1.6	1.1	Negative	A	Negative	Negative	Negative	Negative	4	Normal
Transitional	T-4068-19	32	Male	4.93	15.2	44.8	90.9	27.5	34	8.7	33.6	209	5.13	2.26	0.4	2.32	0.06	0.08	44.2	7.9	45.3	1.1	1.5	Positive	AS	Negative	Negative	Negative	Negative	8	Normal
Transitional	T-4069-19	36	Male	4.72	15	43.4	92	27	34.7	8.4	32.8	187	3.87	1.8	0.14	1.8	0.04	0.08	46.6	3.6	46.8	0.9	2.1	Negative	A	Positive	Negative	Negative	Negative	16	Normal
Transitional	T-4070-19	21	Female	5.39	12.3	38.1	70.7	28.4	32.3	9.2	28.6	356	7.29	3.61	0.56	3.04	0.01	0.07	49.5	7.6	41.8	0.2	0.9	Negative	AC	Negative	Negative	Negative	Negative	12	Normal
Transitional	T-4071-19	21	Female	5.42	12.7	38.9	71.9	31.9	32.5	9.5	30.2	353	6.94	3.49	0.54	2.77	0.03	0.1	50.4	7.8	40	0.4	1.4	Negative	AC	Negative	Negative	Negative	Negative	8	Normal
Transitional	T-4072-19	20	Female	5.49	13.1	40.9	74.5	25.2	32.1	11.1	34.4	222	5.32	2.27	0.28	2.64	0.06	0.06	42.8	5.4	49.6	1.1	1.1	Negative	A	Negative	Negative	Negative	Negative	4	Normal
Transitional	T-4073-19	43	Male	4.94	15.5	46.5	94.1	29.5	33.4	8.9	35.3	151	2.44	1.03	0.19	1.17	0	0.05	42.2	7.7	47.6	0.2	2.3	Negative	A	Positive	Negative	Negative	Negative	8	Defect
Transitional	T-4074-19	21	Male	7	14.3	47.2	67.4	29.4	30.4	12	33.6	183	3.87	1.93	0.38	1.34	0.15	0.05	50.3	10	34.7	3.8	1.2	Negative	A	Negative	Negative	Negative	Negative	1	Normal
Transitional	T-4075-19	21	Female	4.16	11.9	32.8	78.9	26.3	36.4	8.8	30.2	350	5.18	2.29	0.5	2.05	0.27	0.06	44.5	9.6	39.5	5.2	1.2	Negative	A	Negative	Negative	Negative	Negative	4	Normal
Transitional	T-4102-19	19	Female	4.7	12.5	34	72.2	25.3	36.9	10.4	31.9	267	5.52	2.7	0.2	2.33	0.2	0.08	49.2	3.6	42.2	3.6	1.4	Negative	A	Negative	Negative	Negative	Negative	2	Normal
Transitional	T-4103-19	39	Male	5.17	15.8	41.5	80.3	28.5	38.1	8.7	30.2	287	7.41	2.24	0.34	4.63	0.08	0.11	30.2	4.5	62.8	1	1.5	Negative	A	Negative	Negative	Negative	Negative	2	Normal
Transitional	T-4079-19	22	Female	4.32	12.6	34	78.8	31.1	36.9	10.4	34.4	370	4.32	2.11	0.38	1.67	0.05	0.1	49	8.8	38.8	1.2	2.2	Negative	A	Negative	Negative	Negative	Negative	0	Normal
Transitional	T-4101-19	20	Female	4.67	13.8	39.3	84.3	31.3	35	9.4	33.6	540	3.83	1.9	0.22	1.54	0.07	0.09	49.7	5.8	40.3	2	2.2	Negative	A	Negative	Negative	Negative	Negative	0	Normal
Transitional	T-4078-19	20	Female	4.7	12.7	36.3	77.3	27	34.9	10.7	34.4	323	7.12	3.62	0.79	2.53	0.08	0.08	50.9	11.1	35.7	1.2	1.1	Negative	A	Negative	Negative	Negative	Negative	8	Normal
Transitional	T-4104-19	28	Female	3.89	11.9	36.3	93.3	27.4	32.8	9	35.3	344	5.58	1.94	0.24	2.34	0.98	0.07	34.9	4.3	42.1	17.5	1.2	Positive	AS	Negative	REACTIVE	Negative	Negative	10	Normal
Transitional	T-4107-19	23	Male	5.1	14.5	48	94.2	28.1	30.3	11	42.8	358	6.29	4.45	0.37	1.03	0.15	0.28	70.9	5.8	16.5	2.3	4.5	Negative	A	Negative	Negative	Negative	Negative	2	Normal
Transitional	T-4105-19	19	Male	6.32	14.5	48.6	77	27.7	29.8	10.2	32.8	323	4.24	2.31	0.43	1.28	0.12	0.09	54.7	10.1	30.3	2.9	2	Negative	A	Negative	Negative	Negative	Negative	8	Normal
Transitional	T-4106-19	30	Female	4.49	12.6	39.3	87.5	27.1	32.1	9.1	34.4	277	3.28	1.72	0.22	1.18	0.07	0.09	52.8	6.6	35.8	2	2.8	Negative	A	Negative	Negative	Negative	Negative	4	Normal
Transitional	T-4108-19	19	Male	5.57	15.5	47.9	85.9	26.2	32.4	9.9	36.1	445	5.14	2.75	0.17	2.01	0.07	0.13	53.6	3.2	39.2	1.4	2.6	Negative	A	Negative	Negative	Negative	Negative	3	Normal
Transitional	T-4083-19	19	Male	5.3	14.6	44.1	83.1	28.5	33	8.5	30.2	387	5.92	3.02	0.34	1.64	0.75	0.16	51	5.7	27.8	12.7	2.8	Negative	A	Negative	Negative	Negative	Negative	8	Normal
Transitional	T-4109-19	23	Male	5.51	16.6	48.4	87.8	27.4	34.3	9.5	35.3	356	5	3.21	0.25	1.12	0.27	0.15	64.2	5	22.5	5.4	2.9	Negative	A	Negative	Negative	Negative	Negative	6	Normal
Transitional	T-4110-19	20	Female	4.42	13.3	40.1	90.7	28.7	33.2	8.7	33.6	372	5.61	3.1	0.49	1.77	0.1	0.15	55.2	8.8	31.5	1.8	2.7	Negative	A	Negative	Negative	Negative	Negative	11	Normal
Transitional	T-4111-19	20	Male	5.79	15.4	47.4	81.9	26.6	32.5	9.8	33.6	267	5.36	2.19	0.53	2.49	0.07	0.08	40.9	9.8	46.4	1.4	1.5	Negative	AC	Negative	Negative	Negative	Negative	8	Normal
Transitional	T-4112-19	20	Female	4.22	7.8	29.1	68.8	30.7	26.7	15	42.8	439	5.46	2.54	0.4	2.36	0.06	0.1	46.4	7.4	43.3	1.1	1.8	Negative	A	Negative	Negative	Negative	Negative	2	Normal
Transitional	T-4113-19	20	Female	5.04	10.7	36.7	72.9	32.5	29.1	11.5	36.1	356	4.48	1.85	0.54	1.9	0.13	0.05	41.3	12	42.5	3	1.2	Negative	A	Negative	Negative	Negative	Negative	6	Normal
Transitional	T-4114	29	Female	5.51	13	39.3	71.3	23.1	33	14.3	42	333	8.61	1.71	0.5	2.32	0.42	0.08	33.9	10	46.1	8.3	1.7	Negative	A	Negative	Negative	Negative	Negative		Normal
Transitional	T-4115	27	Male	5.52	15.9	45.4	82.2	27	35	13.4	45.4	218	4.11	2.88	0.59	2.81	0.13	0.07	44.4	9.1	43.4	2	1.1	Negative	A	Positive	Negative	Negative	Negative		Normal
Transitional	T-4116	23	Male	5.95	16.5	48.4	81.3	23.1	34.1	12.5	42	225	5.34	3.31	0.49	1.9	0.18	0.13	55.1	8.2	31.6	3	2.1	Negative	A	Negative	Negative	Negative	Negative		Normal
Transitional	T-4117	22	Male	6.09	17.2	48.9	80.4	28.7	35.2	11.9	39.5	316	10.97	1.67	0.48	2.58	0.03	0.08	34.5	9.8	53.3	0.7	1.7	Negative	A	Negative	Negative	Negative	Negative		Normal
Transitional	T-4118	22	Female	5.66	15.5	45.3	80.1	25	34.2	12	39.5	253	4.96	1.7	0.52	2.62	0.03	0.04	34.7	10.6	53.2	0.6	0.9	Negative	A	Negative	Negative	Negative	Negative		Normal
Transitional	T-4119	23	Female	5.29	15.4	44.2	83.5	26.8	34.8	12.3	42.8	258	5.16	1.68	0.42	2.82	0.04	0.07	33.3	8.4	56.1	0.8	1.4	Negative	A	Negative	Negative	Negative	Negative		Normal
Transitional	T-4120	24	Female	4.82	14	40	83.1	27.8	35	13.2	45.4	305	8.43	1.65	0.47	1.36	0.07	0.05	45.6	13.1	37.8	2.1	1.4	Negative	A	Negative	Negative	Negative	Negative		Normal
Transitional	T-4121	23	Female	5.78	14.2	43.3	74.9	27.9	32.9	13.3	41.2	243	6.36	2.24	0.37	2.94	0.07	0.08	39.3	6.4	51.8	1.2	1.3	Negative	A	Negative	Negative	Negative	Negative		Normal
Transitional	T-4122	25	Female	5.44	14	41.1	75.5	29.6	34.1	13.6	42	187	4.15	2.21	0.43	3.05	0.05	0.07	38	7.3	52.7	0.9	1.1	Negative	A	Negative	Negative	Negative	Negative		Normal
Transitional	T-4123	24	Female	4.99	15.4	44.3	88.7	30.6	34.9	12.4	45.4	262	5.09	1.63	0.36	2.04	0.23	0.04	37.9	8.4	47.3	5.4	1	Negative	A	Negative	Negative	Negative	Negative		Normal
Transitional	T-4124	21	Female	5.62	16.3	46.2	82.2	24.4	35.2	11.5	39.5	307	6.64	2.01	0.37	1.21	0.08	0.07	54.1	9.8	32.3	2.1	1.7	Negative	A	Negative	Negative	Negative	Negative		Normal
Transitional	T-4125	22	Male	5.46	15.9	46.3	84.7	27.5	34.4	11.9	42	187	3.5	2.16	0.35	3.46	0.11	0.08	35	5.6	56.2	1.8	1.4	Negative	A	Negative	Negative	Negative	Negative		Normal
Transitional	T-4126	22	Male	5.54	16.3	46.6	84.1	24.8	35.1	11.8	41.2	191	4.7	1.96	0.52	1.86	0.18	0.07	42.6	11.4	40.5	3.9	1.6	Negative	A	Negative	Negative	Negative	Negative		Normal
Transitional	T-4127	22	Male	5.77	16.4	46.8	81.2	24.3	35	12.5	42	209	5.88	2.13	0.34	1.7	0.12	0.07	49.1	7.7	39	2.7	1.5	Negative	A	Negative	Negative	Negative	Negative		Normal
Transitional	T-4128	25	Male	5.93	16.8	48.8	82.4	29	34.5	12.6	42.8	155	3.87	3.21	0.35	2	0.11	0.09	55.9	6.1	34.6	1.9	1.5	Negative	A	Negative	Negative	Negative	Negative		Normal
Transitional	T-4129	24	Female	4.94	14	40.7	82.3	28.5	34.3	11.6	39.5	276	4.29	3.06	0.64	2.85	0.19	0.08	44.8	9.4	41.8	2.8	1.2	Negative	A	Negative	Negative	Negative	Negative		Normal
Transitional	T-4130	25	Female	5.05	15.5	44.4	88	25.4	34.8	14.3	51.2	287	5.71	3.22	0.44	1.97	0.05	0.07	55.9	7.7	34.3	0.8	1.3	Negative	A	Negative	Negative	Negative	Negative		Normal
Transitional	T-4131	25	Male	6.25	16.8	49.6	79.4	29	33.9	12	39.5	245	4.98	2.81	0.55	2.35	0.1	0.1	47.6	9.3	39.7	1.7	1.7	Negative	A	Negative	Negative	Negative	Negative		Normal
Transitional	T-4132	23	Male	5.89	15.2	45.6	77.3	36.5	33.5	11.2	36.1	269	6.51	2.43	0.33	2.01	0.19	0.08	48.2	6.5	40	3.7	1.6	Positive	AS	Negative	Negative	Negative	Negative		Normal
Transitional	T-4133	21	Female	5.43	14.2	41.6	76.6	26.9	34.2	11.7	37.8	318	7.24	2.27	0.26	2.22	0.06	0.06	46.9	5.3	45.5	1.2	1.1	Negative	A	Negative	Negative	Negative	Negative		Normal
Transitional	T-4134	29	Male	5.99	15.7	46.1	76.8	25.8	34.2	13.1	41.2	150	5.31	2.53	0.32	1.18	0.05	0.06	61	7.8	28.6	1.1	1.5	Negative	A	Negative	Negative	Negative	Negative		Normal
Transitional	T-4135	26	Female	2.18	6.2	17.6	80.6	28.7	35.1	12.5	42	149	2.33	1.57	0.35	3.47	0.03	0.05	28.8	6.4	63.4	0.5	0.9	Negative	A	Positive	Negative	Negative	Malaria		Normal
Transitional	T-4136	30	Female	4.57	12.9	38.4	84.2	26.3	33.7	12.7	43.7	372	4.19	2.61	0.59	1.27	0.03	0.06	57.3	12.9	27.9	0.6	1.3	Negative	A	Negative	Negative	Negative	Negative		Normal
Transitional	T-4137	26	Female	5.47	14.7	42.8	78.3	29	34.3	12.4	40.3	275	6.27	2.84	0.6	2.57	0.17	0.09	45.2	9.6	41	2.8	1.4	Negative	A	Negative	Negative	Negative	Negative		Normal
Transitional	T-4138	24	Male	5.42	15.8	45.4	83.8	30.4	34.8	12.9	44.5	256	7.45	2.51	0.31	2.05	0.04	0.1	50.1	6.2	40.8	0.8	2.1	Positive	AS	Negative	Negative	Negative	Negative		Normal
Transitional	T-4139	22	Male	6.09	16.4	48.4	79.5	31.6	34	12	39.5	204	4.49	1.88	0.36	3.12	0.11	0.09	33.9	6.5	56	2	1.6	Positive	AS	Negative	Negative	Negative	Negative		Normal
Transitional	T-4140	27	Female	5.32	15.7	44.9	84.3	28.4	35.1	12.2	42.8	249	5.76	3.41	0.64	2.21	0.05	0.06	53.6	10	34.7	0.8	0.9	Negative	A	Negative	Negative	Negative	Negative		Normal
Transitional	T-4141	24	Male	6.15	15.9	46.5	75.7	22.8	34.3	12.7	39.5	222	4.25	1.52	0.74	1.17	0.23	0.07	40.8	19.9	31.4	6.2	1.7	Positive	AS	Negative	Negative	Negative	Negative		Normal
Transitional	T-4142	26	Female	5.21	15.1	42.7	82	25.8	35.2	12	40.3	289	6.42	2.5	0.4	2.4	0.75	0.05	41	6.6	39.3	12.2	0.9	Negative	A	Negative	Negative	Negative	Negative		Normal
Transitional	T-4143	29	Female	4.81	14	39.5	82.1	29.4	35.6	12.9	43.7	265	4.72	2.36	0.42	1.17	0.11	0.09	57.1	10	28.2	2.6	2.1	Negative	A	Negative	Negative	Negative	Negative		Normal
Transitional	T-4144	26	Female	5.59	14.7	43.8	78.4	28.2	33.6	11.7	37.8	265	5.42	2.88	0.56	1.84	0.12	0.07	52.9	10.2	33.6	2.1	1.2	Negative	A	Negative	Negative	Negative	Negative		Normal
Transitional	T-4145	36	Male	5.5	16.2	46.4	84.4	26.9	35	11.3	39.5	243	4.42	3.87	0.43	1.45	0.04	0.14	65.2	7.3	24.4	0.7	2.4	Negative	A	Negative	Negative	Negative	Negative		Normal
Transitional	T-4146	33	Female	4.82	14.9	42.7	88.7	22.6	34.8	11.8	43.7	221	5.27	2.96	0.42	1.25	0.15	0.09	61.1	8.5	25.6	3	1.8	Negative	A	Negative	Negative	Negative	Negative		Normal
Transitional	T-4147	31	Female	5.15	14.4	41.8	81.1	26.2	34.5	12	40.3	302	4.92	1.55	0.44	1.48	0.16	0.03	42.2	11.9	40.6	4.4	0.9	Negative	A	Negative	Negative	Negative	Negative		Normal
Transitional	T-4148	28	Male	4.94	12.9	38.1	77	26	33.8	13.5	42.8	297	4.59	3.07	0.47	2.48	0.27	0.08	48.3	7.4	38.9	4.2	1.2	Negative	A	Negative	Negative	Negative	Negative		Normal
Transitional	T-4149	28	Male	4.89	15.9	44.7	91.4	24.2	35.5	11.3	42.8	194	3.85	1.9	0.45	1.36	0.06	0.08	49.6	11.7	35.2	1.5	2	Negative	A	Negative	Negative	Negative	Negative		Normal
Transitional	T-4150	36	Female	4.54	13	37.3	82.2	27.7	34.7	12.9	43.7	316	5.07	3.23	0.53	2.71	0.03	0.1	48.7	8.1	41.1	0.5	1.6	Negative	A	Negative	Negative	Negative	Negative		Normal
Transitional	T-4151	29	Male	6.07	17.3	49.5	81.5	31.9	34.9	12.5	42	206	4.09	2.27	0.47	2.4	0.06	0.03	43.5	9	45.8	1.1	0.6	Negative	A	Negative	Negative	Negative	Negative		Normal
Transitional	T-4152	22	Male	5.78	15.8	45.9	79.5	29.2	34.5	11.1	37	192	5.12	2.89	0.38	3.26	0.22	0.1	42.1	5.5	47.8	3.2	1.4	Negative	A	Negative	Negative	Negative	Negative		Normal
Transitional	T-4153	23	Male	5.55	17.3	49.2	88.7	29.6	35.1	13	47	342	6.5	1.55	0.84	2.33	0.37	0.05	30.1	16.4	45.1	7.3	1.1	Negative	A	Negative	Negative	Negative	Negative		Normal
Transitional	T-4154	24	Male	5.52	16.2	46.4	84	31.8	34.9	12.1	42	287	3.89	2.67	0.59	2.18	0.08	0.06	47.7	10.6	39.1	1.4	1.2	Negative	A	Negative	Negative	Negative	Negative		Normal
Transitional	T-4155	24	Male	5.96	15.6	46.2	77.5	30.5	33.8	12.1	38.6	317	7.35	1.73	0.61	1.98	0.06	0.04	39	13.7	44.9	1.4	1	Negative	AC	Negative	Negative	Negative	Negative		Defect
Transitional	T-4156	30	Male	4.82	14.7	40.7	84.4	27.6	36	11.9	42	263	4.77	2.52	0.39	3.04	0.15	0.12	40.6	6.3	48.7	2.5	1.9	Negative	A	Negative	Negative	Negative	Negative		Normal
Transitional	T-4157	22	Male	6.06	16.8	50.9	83.9	29.4	33	12.4	42.8	315	8.41	1.73	0.37	1.65	0.25	0.05	42.8	9	40.8	6.2	1.2	Negative	A	Negative	Negative	Negative	Negative		Normal
Transitional	T-4158	20	Female	5.43	13.1	39	71.9	29.6	33.7	12.6	37.8	361	6.48	2.17	0.55	3.34	0.34	0.07	33.6	8.5	51.4	5.3	1.2	Negative	A	Negative	Negative	Negative	Negative		Normal
Transitional	T-4159	20	Female	4.92	14.6	41.8	84.9	32.6	35	12.2	42.8	315	4.39	2.58	0.51	2.48	0.03	0.1	45.4	8.9	43.5	0.5	1.7	Negative	A	Negative	Negative	Negative	Negative		Normal
Transitional	T-4160	24	Male	5.63	16.6	47.9	85	28.4	34.6	12.5	43.7	185	5.54	2.05	0.27	1.4	0.06	0.09	53	7	36.2	1.5	2.3	Negative	A	Negative	Negative	Negative	Negative		Normal
Transitional	T-4161	19	Female	5.24	13.6	39.9	76.1	28.5	34.1	12	37.8	359	7.33	2.7	0.42	2.21	0.1	0.08	49.1	7.6	40.1	1.8	1.4	Negative	A	Negative	Negative	Negative	Negative		Normal
Transitional	T-4162	18	Male	6.17	16.4	48.7	79	26.2	33.6	11.8	38.6	209	5.24	2.95	0.53	3.79	0.1	0.06	39.7	7.1	51	1.4	0.8	Negative	A	Negative	Negative	Negative	Negative		Normal
Transitional	T-4163	20	Male	5.71	16.2	47.7	83.6	25.3	33.8	11.8	41.2	184	5.18	2.56	0.39	1.98	0.06	0.05	50.7	7.7	39.3	1.2	1.1	Negative	A	Negative	Negative	Negative	Negative		Normal
Transitional	T-4164	19	Male	7.12	15.2	46.7	65.6	33.2	32.6	13.2	35.3	190	4.48	2.04	0.46	1.88	0.07	0.06	45.2	10.3	41.6	1.5	1.4	Positive	AS	Negative	Negative	Negative	Negative		Normal
Transitional	T-4165	29	Male	5.89	17.1	48.8	82.9	28.6	35.1	13	43.7	204	6.24	1.07	0.24	2.55	0.09	0.03	26.8	6	64.2	2.2	0.8	Negative	AC	Negative	Negative	Negative	Negative		Normal
Transitional	T-4166	20	Female	4.85	14.1	41.1	84.7	23	34.4	12.5	43.7	269	5.09	1.33	0.19	1.39	0.19	0.07	42.2	6.1	43.6	5.9	2.2	Negative	A	Negative	Negative	Negative	Negative		Normal
Transitional	T-4167	20	Female	4.84	12.8	37.3	77.2	32.3	34.2	11.2	36.1	204	5.14	1.84	0.32	0.88	0.11	0.05	57.5	9.9	27.6	3.5	1.5	Negative	A	Negative	Negative	Negative	Negative		Normal
Transitional	T-4168	26	Male	6.82	16.1	48.1	70.5	27.9	33.5	13.5	38.6	263	5.9	2.57	0.35	1.77	0.04	0.09	53.2	7.4	36.8	0.8	1.8	Negative	A	Negative	Negative	Negative	Negative		Defect
Transitional	T-4169	29	Female	4.68	14.1	39.8	85	30	35.4	12.7	44.5	281	5.4	2.53	0.34	1.93	0.06	0.11	50.9	6.9	38.9	1.1	2.2	Negative	A	Negative	Negative	Negative	Negative		Normal
Transitional	T-4170	29	Male	5.41	15.9	45.8	84.7	27.5	34.7	12	42	331	7.84	2.33	0.22	1.44	0.25	0.09	53.8	5.1	33.2	5.8	2.1	Positive	AS	Negative	Negative	Negative	Negative		Normal
Transitional	T-4171	29	Male	5.81	16.1	46.6	80.3	29.1	34.5	12.5	41.2	295	3.86	1.95	0.37	2.67	0.04	0.08	38.3	7.3	51.9	0.9	1.6	Positive	AS	Negative	Negative	Negative	Negative		Normal
Transitional	T-4172	28	Male	6.31	17.5	51	80.9	29.8	34.3	11.4	38.6	232	3.14	1.09	0.19	0.99	0.04	0.04	45.9	8.2	42.3	1.7	1.9	Positive	AS	Negative	Negative	Negative	Negative		Normal
Transitional	T-4173	29	Male	5.43	16.5	46.9	86.4	28.5	35.1	12.2	43.7	150	4.03	1.14	0.19	0.99	0.04	0.06	47.3	8	40.9	1.5	2.3	Negative	A	Negative	Negative	Negative	Negative		Normal
Transitional	T-4174	29	Female	4.92	15.7	43.7	88.7	23.1	36	14.4	52.1	136	7.94	2.71	0.41	1.91	0.08	0.09	52.2	7.8	36.8	1.5	1.7	Negative	A	Negative	Negative	Negative	Negative		Normal
Transitional	T-4175	27	Female	4.63	14.2	39.6	85.5	29.8	35.7	11.9	42	348	4.59	2.45	0.34	3.72	0.01	0.07	37.2	5.2	56.4	0.2	1	Negative	A	Negative	Negative	Negative	Negative		Normal
Transitional	T-4176	30	Female	5.23	13.5	39.4	75.3	30.5	34.2	12.1	37.8	211	6.24	3.03	0.35	1.55	0.09	0.1	59.2	6.9	30.2	1.7	2	Negative	A	Negative	Negative	Negative	Negative		Normal
Transitional	T-4177	26	Male	6.13	17.9	50.6	82.5	30.7	35.5	12.1	40.3	283	3.19	2.6	0.54	2.75	0.18	0.09	42.3	8.8	44.6	2.9	1.4	Negative	A	Negative	Negative	Negative	Negative		Normal
Transitional	T-4178	27	Female	4.31	13.3	35	81.2	30.5	38.1	13.8	46.2	329	7.73	2.07	0.45	1.9	0.04	0.07	45.7	10	41.9	0.9	1.5	Negative	A	Negative	Negative	Negative	Negative		Normal
Transitional	T-4179	26	Female	5.46	11.6	36.5	66.8	29.4	31.9	14.3	38.6	231	6.77	2.45	0.49	1.58	0.12	0.08	51.8	10.5	33.5	2.6	1.6	Negative	A	Negative	Negative	Negative	Negative		Normal
Transitional	T-4180	27	Male	5.52	13.8	39.2	71	24.4	35.1	11.5	34.4	255	5.6	1.57	0.4	2.12	0.07	0.08	37	9.4	50.1	1.6	1.9	Negative	A	Negative	Negative	Negative	Negative		Normal
Transitional	T-4181	29	Male	5.74	16.3	46.8	81.5	27.5	34.9	13.4	44.5	175	4.97	3.17	0.48	1.97	0.4	0.11	51.7	7.9	32.1	6.5	1.8	Negative	A	Negative	Negative	Negative	Negative		Normal
Transitional	T-4182	28	Male	4.54	12.9	37.1	81.7	29.4	34.7	10.7	37	332	5.82	2.79	0.6	2.2	0.23	0.1	47.2	10.1	37.1	3.9	1.7	Negative	A	Negative	Negative	Negative	Negative		Normal
Transitional	T-4183	31	Male	6.19	17.7	51.3	82.9	25.8	34.5	12.6	42.8	267	7.68	1.94	0.71	2.73	0.34	0.07	33.5	12.3	47.1	5.9	1.2	Negative	A	Negative	Negative	Negative	Negative		Normal
Transitional	T-4184	32	Male	5.59	18	51.4	91.9	23.2	35	12.6	47.9	198	5.6	3.33	0.56	3.12	0.1	0.08	46.1	7.8	43.5	1.4	1.2	Negative	A	Negative	Negative	Negative	Negative		Normal
Transitional	T-4185	33	Male	6.15	17.7	51.1	83.1	30.1	34.6	12	41.2	198	4.9	2.43	0.59	1.82	0.02	0.07	49.2	12	36.9	0.5	1.4	Negative	A	Negative	Negative	Negative	Negative		Normal
Transitional	T-4186	26	Female	5.04	14.1	40.4	80.1	29.9	35	13.3	43.7	225	7.19	2.06	0.49	1.77	0.03	0.07	46.7	11	40.1	0.7	1.5	Negative	A	Negative	Negative	Negative	Negative		Normal
Transitional	T-4187	34	Male	6.3	16.8	49.3	78.3	28.7	34.1	12.5	40.3	237	5.68	1.17	0.39	3.58	0.18	0.06	21.8	7.3	66.4	3.4	1.1	Negative	A	Negative	Negative	Negative	Negative		Normal
Transitional	T-4188	33	Male	5.18	15.3	43.6	84.1	21.9	35.1	12.9	44.5	181	4.18	1.45	0.29	2.76	0.13	0.03	31.2	6.1	59.2	2.8	0.7	Negative	A	Negative	Negative	Negative	Negative		Normal
Transitional	T-4189	26	Male	5.84	17	49.8	85.4	27.8	34.1	11.7	41.2	207	4.54	2.52	0.74	2.79	0.1	0.07	40.5	11.9	44.8	1.6	1.2	Negative	A	Negative	Negative	Negative	Negative		Normal
Transitional	T-4190	30	Male	6.88	15.7	47.6	69.1	26.6	32.9	14.2	39.5	204	4.94	1.81	0.73	2.66	0.11	0.08	33.6	13.6	49.4	2	1.4	Negative	A	Negative	Negative	Negative	Negative		Normal
Transitional	T-4191	28	Female	5.07	13.8	40.9	80.7	29.8	33.8	12.7	42.8	362	6.17	2.81	0.6	2.02	0.17	0.04	49.9	10.6	35.9	2.9	0.7	Negative	A	Negative	Negative	Negative	Negative		Normal
Transitional	T-4192	27	Female	4.08	11.7	33.2	81.3	27.4	35.2	11.9	40.3	277	5.46	2.91	0.52	2.08	0.05	0.1	51.7	9.1	36.7	0.8	1.7	Negative	A	Negative	Negative	Negative	Negative		Normal
Transitional	T-4193	24	Female	4.71	13.8	40	85.1	29.4	34.5	13	46.2	248	5.88	1.35	0.26	2.28	0.25	0.07	32.2	6.2	54.1	5.9	1.6	Negative	A	Negative	Negative	Negative	Negative		Normal
Transitional	T-4194	19	Female	4.63	13.9	40.9	88.3	31.4	34.1	11.2	41.2	350	5.5	2.74	0.43	2.45	0.08	0.1	47.4	7.4	42.2	1.3	1.7	Positive	AS	Negative	REACTIVE	Negative	Negative		Normal
Transitional	T-4195	19	Female	5.14	14.1	41	79.8	26.4	34.3	12.5	41.2	298	6.57	3.14	0.41	1.42	0.1	0.12	60.6	7.8	27.3	1.9	2.4	Positive	AS	Negative	Negative	Negative	Negative		Normal
Transitional	T-4196	20	Female	4.54	13.8	39.6	87.2	30.1	34.8	12.2	44.5	470	6.53	2.32	0.44	1.09	0.06	0.1	57.5	11.1	27.3	1.6	2.5	Negative	A	Negative	Negative	Negative	Negative		Normal
Transitional	T-4197	20	Female	5.33	13	38.4	72.1	28.3	33.8	14.4	42.8	305	5.63	1.6	0.58	2.14	0.22	0.08	34.7	12.5	46.4	4.7	1.7	Negative	A	Negative	Negative	Negative	Negative		Normal
Transitional	T-4198	20	Female	5.15	14.2	41.9	81.4	24.3	33.8	13.6	45.4	363	5.28	2.44	0.44	1.84	0.09	0.08	49.9	9	37.6	1.8	1.7	Negative	A	Negative	Negative	Negative	Negative		Normal
Transitional	T-4199	31	Female	6.08	13.3	41.5	68.4	29.2	32.1	13.6	38.6	206	4.79	2.52	0.47	2.74	0.04	0.07	43.3	8.1	46.8	0.6	1.2	Negative	A	Negative	Negative	Negative	Negative		Normal
Transitional	T-4200	35	Female	5.73	16.2	47.7	83.2	28.8	34.1	13.7	46.2	194	6.42	1.34	0.24	1.49	0.06	0.07	41.9	7.6	46.4	2	2.1	Negative	A	Negative	Negative	Negative	Negative		Normal
Transitional	T-4201	29	Male	5.51	18	50.6	91.8	33.6	35.6	11.6	44.5	269	5.48	2.86	0.5	3.01	0.03	0.17	43.4	7.6	45.9	0.5	2.6	Negative	A	Negative	Negative	Negative	Negative		Normal
Transitional	T-4202	26	Male	4.97	15.3	43.4	87.3	26.4	35.3	13.5	48.7	282	5.85	2.31	0.44	4.09	0.32	0.06	32	6.2	56.6	4.4	0.8	Negative	A	Positive	Negative	Negative	Negative		Normal
Transitional	T-4203	28	Male	5.83	15.6	44.8	76.9	30.6	34.7	11.3	36.1	286	5.78	1.49	0.31	1.64	0.21	0.06	40.3	8.3	44.1	5.7	1.6	Negative	A	Negative	Negative	Negative	Negative		Normal
Transitional	T-4204	34	Female	5.17	12.3	36.9	71.4	23	33.3	17.5	49.6	285	5.81	2.81	0.55	3.07	0.05	0.18	42.2	8.2	46.1	0.8	2.7	Negative	A	Negative	Negative	Negative	Negative		Normal
Transitional	T-4205	29	Male	7.18	15.1	45.1	62.9	40	33.5	13.5	34.4	157	5.81	1.59	0.44	1.86	0.07	0.09	39.4	10.8	45.9	1.6	2.3	Negative	A	Negative	Negative	Negative	Negative		Normal
Transitional	T-4206	28	Male	5.99	16.5	48.6	81.1	29.9	34	13.6	46.2	188	4.62	2.35	0.53	2.82	0.24	0.09	39	8.8	46.6	4	1.6	Negative	A	Negative	Negative	Negative	Negative		Normal
Transitional	T-4207	21	Female	5.49	14.8	43.1	78.5	27.7	34.3	12.3	40.3	256	2.39	2.71	0.41	1.91	0.08	0.09	52.2	7.8	36.8	1.5	1.7	Negative	A	Negative	Negative	Negative	Negative		Defect
Transitional	T-4208	24	Female	5.45	14.6	42.5	78	29.9	34.2	11.4	37	342	6.76	1.65	0.33	1.51	0.11	0.05	45	9	41.5	3.1	1.4	Negative	A	Negative	Negative	Negative	Negative		Normal
Transitional	T-4209	20	Male	5.24	15.7	45.9	87.6	29.7	34.2	13.1	47	313	7.57	4.42	0.59	1.94	0.93	0.14	55.1	7.3	24.2	11.6	1.8	Negative	A	Negative	Negative	Negative	Negative		Normal
Transitional	T-4210	21	Female	5	14.6	41.3	82.6	24.8	35.3	11.8	40.3	272	6.55	2.54	0.56	2.35	0.16	0.1	44.5	9.7	41.1	2.9	1.8	Negative	A	Negative	Negative	Negative	Negative		Normal
Transitional	T-4211	21	Female	4.54	13.3	38	83.7	29.1	35	12	42	421	5.78	1.91	0.41	3.35	0.08	0.07	32.8	7	57.7	1.3	1.2	Negative	A	Negative	Negative	Negative	Negative		Normal
Transitional	T-4212	25	Female	5.15	13.8	40.2	78	28	34.3	12.5	40.3	246	5.22	1.99	0.25	1.67	0.08	0.07	49	6.2	41.2	1.9	1.7	Negative	A	Negative	Negative	Negative	Negative		Normal
Transitional	T-4213	20	Male	6.01	17.6	50.7	84.3	22.9	34.7	12.4	42.8	280	5.03	1.99	0.23	1.8	0.07	0.05	48.1	5.5	43.5	1.6	1.3	Negative	A	Negative	Negative	Negative	Negative		Normal
Transitional	T-4214	19	Male	4.91	14.8	41.6	84.7	27.4	35.6	13	45.4	229	4.44	2.45	0.34	3.72	0.01	0.07	37.2	5.2	56.4	0.2	1	Negative	A	Negative	Negative	Negative	Negative		Normal
Transitional	T-4215	32	Male	6.17	17.1	50.3	81.6	26.8	34	13.4	44.5	205	3.56	3.03	0.35	1.55	0.09	0.1	59.2	6.9	30.2	1.7	2	Positive	AS	Negative	Negative	Negative	Negative		Normal
Transitional	T-4216	24	Female	5.64	14.3	42.5	75.4	24.5	33.6	11.5	36.1	340	6.43	2.6	0.54	2.75	0.18	0.09	42.3	8.8	44.6	2.9	1.4	Positive	AS	Negative	Negative	Negative	Negative		Normal
Transitional	T-4217	24	Female	5.32	13.7	40.8	76.7	27.9	33.6	13.6	43.7	426	6.69	2.07	0.45	1.9	0.04	0.07	45.7	10	41.9	0.9	1.5	Negative	A	Negative	Negative	Negative	Negative		Normal
Transitional	T-4218	22	Female	5.33	15.9	45.3	85.1	24.9	35	12.1	42.8	180	5.85	2.45	0.49	1.58	0.12	0.08	51.8	10.5	33.5	2.6	1.6	Negative	A	Negative	Negative	Negative	Negative		Normal
Transitional	T-4219	20	Male	5.83	15.5	46.4	79.6	25.3	33.5	11.4	37.8	226	5.29	1.57	0.4	2.12	0.07	0.08	37	9.4	50.1	1.6	1.9	Negative	A	Negative	Negative	Negative	Negative		Normal
Transitional	T-4220	36	Female	4.53	14.2	39.7	87.6	30.4	35.7	11.7	42.8	246	6.13	3.17	0.48	1.97	0.4	0.11	51.7	7.9	32.1	6.5	1.8	Negative	A	Negative	Negative	Negative	Negative		Normal
Transitional	T-4221	21	Female	4.68	13.6	39.6	84.6	28.8	34.4	12.3	42.8	238	5.17	2.79	0.6	2.2	0.23	0.1	47.2	10.1	37.1	3.9	1.7	Negative	A	Negative	Negative	Negative	Negative		Normal
Transitional	T-4222	20	Male	5.09	15.1	42.9	84.2	24.7	35.1	12.4	42.8	319	5.28	2.19	0.33	2.08	0.13	0.09	45.3	6.9	43.2	2.7	1.9	Negative	A	Negative	Negative	Negative	Negative		Normal
Transitional	T-4223	34	Male	5.91	17.9	51.2	86.6	28.2	35	12.1	43.7	168	5.68	1.76	0.67	2.42	0.41	0.03	33.3	12.7	45.8	7.7	0.5	Negative	A	Negative	Negative	Negative	Negative		Normal
Transitional	T-4224	37	Male	5.72	17	49.8	87.2	26.5	34.2	12.4	44.5	181	4.95	2.19	0.53	2.32	0.07	0.05	42.4	10.2	45	1.4	1	Negative	A	Negative	Negative	Negative	Negative		Normal
Transitional	T-4225	23	Female	5.36	13.1	38	70.9	30.8	34.5	12	35.3	222	3.49	2.65	0.51	2.13	0.06	0.06	49.2	9.4	39.3	1.1	1	Negative	A	Negative	Negative	Negative	Negative		Normal
Transitional	T-4226	21	Female	4.86	12.6	37.2	76.5	27.9	33.9	12.4	39.5	442	8.34	1.95	0.54	1.38	0.38	0.08	44.9	12.4	32	8.8	1.9	Negative	A	Negative	Negative	Negative	Negative		Normal
Transitional	T-4227	20	Female	4.68	12	35.6	76	31.5	33.8	15.5	47.9	359	5.31	2.93	0.44	2.16	0.14	0.11	50.7	7.7	37.3	2.5	1.8	Negative	A	Negative	Negative	Negative	Negative		Normal
Transitional	T-4228	20	Female	5.41	14.2	42.3	78.3	26.3	33.5	12.5	40.3	292	6.54	2.08	0.46	1.27	0.24	0.05	50.5	11.3	31	5.9	1.3	Negative	A	Negative	Negative	Negative	Negative		Normal
Transitional	T-4229	19	Female	5.13	13.4	39	75.9	27.7	34.3	11.6	37	245	9.92	1.59	0.25	0.99	0.11	0.09	52.3	8.4	32.7	3.8	2.8	Negative	A	Negative	Negative	Negative	Negative		Normal
Transitional	T-4230	25	Female	4.87	14.7	42.8	87.9	26.2	34.3	12.6	45.4	338	6.92	1.52	0.33	1.5	0.04	0.04	44.1	9.7	43.7	1.3	1.2	Negative	A	Negative	Negative	Negative	Negative		Normal
Transitional	T-4231	20	Male	5.83	16	47.1	80.7	31.4	34.1	13.2	43.7	359	7.2	2.34	0.44	1.9	0.11	0.07	48.1	9	39.1	2.3	1.5	Negative	A	Negative	Negative	Negative	Negative		Normal
Transitional	T-4232	33	Male	6.01	16.9	47.8	79.5	28.3	35.4	12.7	42	264	6.46	1.98	0.28	2.6	0.03	0.07	40	5.6	52.3	0.6	1.5	Negative	A	Negative	Negative	Negative	Negative		Normal
Transitional	T-4233	21	Female	6.87	14.6	45.3	65.9	22.3	32.3	13.7	37	176	5.44	1.41	0.24	1.41	0.02	0.06	45.1	7.8	44.8	0.5	1.8	Negative	A	Negative	Negative	Negative	Negative		Normal
Transitional	T-4234	19	Female	5.43	12	37.3	68.7	28	32.2	15.4	42.8	282	6.81	2.33	0.39	0.99	0.14	0.08	59	9.9	25.2	3.7	2.2	Negative	A	Negative	Negative	Negative	Negative		Normal
Transitional	T-4235	22	Female	5.75	15.7	45.4	78.9	28.1	34.5	11.2	37	221	4.67	1.17	0.3	1.33	0.05	0.04	40.4	10.4	45.8	1.9	1.5	Negative	A	Negative	Negative	Negative	Negative		Normal
Transitional	T-4236	23	Female	4.88	14	41.1	84.2	26.2	34	13.6	47	276	7.5	2.79	0.62	2.91	0.1	0.09	42.8	9.6	44.7	1.5	1.4	Negative	A	Negative	Negative	Negative	Negative		Normal
Transitional	T-4237	33	Female	6.09	15.8	46.9	77	30.4	33.8	12.3	38.6	209	4.43	3.41	0.78	2.73	0.97	0.08	42.9	9.7	34.2	12.2	1	Negative	A	Negative	Negative	Negative	Negative		Normal
Transitional	T-4238	23	Female	5.13	14.9	43.8	85.5	26.8	34	12.8	45.4	293	6.06	2.6	0.49	2.05	0.07	0.07	49.2	9.3	38.9	1.3	1.3	Negative	A	Negative	Negative	Negative	Negative		Normal
Transitional	T-4239	26	Female	5.56	15.1	44.9	80.7	20.3	33.6	11.7	39.5	352	8.6	2.46	0.31	2.02	0.08	0.08	49.8	6.3	40.8	1.6	1.5	Negative	A	Negative	Negative	Negative	Negative		Normal
Transitional	T-4240	25	Male	5.8	17.7	49.4	85.1	26.3	35.8	12.7	44.5	170	4.95	1.92	0.43	1.41	0.01	0.06	50	11.2	36.9	0.2	1.7	Negative	A	Negative	Negative	Negative	Negative		Normal
Transitional	T-4241	27	Female	5.27	13.8	40.7	77.2	26.3	34	12	38.6	329	6.48	2.27	0.76	2.73	0.08	0.07	38.5	12.8	46.2	1.3	1.2	Negative	A	Negative	Negative	Negative	Negative		Normal
Transitional	T-4242	29	Female	5.22	13.9	41.7	79.8	28.2	33.3	11.8	39.5	225	4.42	2.68	0.53	2.38	0.17	0.07	46.1	9.1	40.8	2.8	1.2	Negative	A	Negative	Negative	Negative	Negative		Normal
Transitional	T-4243	26	Female	5.38	15.8	44.7	83	26.1	35.5	12.4	42.8	338	9.34	2.36	0.22	1.97	0.06	0.07	50.3	4.7	42.1	1.3	1.6	Negative	A	Negative	Negative	Negative	Negative		Normal
Transitional	T-4244	28	Female	5.14	14.3	41.8	81.3	33.2	34.1	12.3	42	272	5.5	1.12	0.69	1.29	0.1	0.14	33.4	20.7	38.6	3	4.3	Negative	A	Negative	Negative	Negative	Negative		Normal
Transitional	T-4245	30	Female	4.97	13.7	40.3	81	26.3	34.1	11.8	39.5	259	4.63	2.02	0.2	3.05	0.05	0.12	37	3.6	56.3	0.9	2.2	Negative	A	Negative	Negative	Negative	Negative		Normal
Transitional	T-4246	24	Female	5.35	14.2	41.9	78.4	25.7	33.8	12.5	40.3	296	6.16	1.84	0.19	1.63	0.02	0.06	49.5	5.2	43.4	0.4	1.5	Negative	A	Negative	Negative	Negative	Negative		Normal
Transitional	T-4247	23	Male	5.94	16.5	48.5	81.7	28.2	34.1	12.8	42.8	228	6.75	1.88	0.25	2.97	0.07	0.12	35.6	4.7	56.1	1.3	2.3	Negative	A	Negative	Negative	Negative	Negative		Normal
Transitional	T-4248	22	Female	4.88	14.3	40.3	82.7	27.1	35.4	12.5	42.8	185	6.22	1.64	0.25	1.01	0.02	0.07	54.7	8.3	33.9	0.7	2.4	Negative	A	Negative	Negative	Negative	Negative		Normal
Transitional	T-4249	23	Male	6.53	15.7	45.9	70.3	29.9	34.2	13.3	37.8	268	5.87	2.5	0.51	1.11	0.07	0.07	58.7	12	26.1	1.6	1.6	Negative	A	Negative	Negative	Negative	Negative		Normal
Transitional	T-4250	20	Male	6.39	16.9	49.5	77.5	28.8	34	11.8	37.8	242	3.06	3.25	0.33	1.66	0.2	0.14	58.2	6	29.7	3.6	2.5	Negative	A	Negative	Negative	Negative	Negative		Normal
Transitional	T-4251	19	Male	5.23	16.1	46.1	88.2	28.9	34.8	11.4	42	256	4.9	2.26	0.43	1.94	0.07	0.05	47.5	9	40.9	1.5	1.1	Negative	A	Negative	Negative	Negative	Negative		Normal
Transitional	T-4252	34	Male	5.78	15.6	45	77.7	26.8	34.6	12	38.6	313	5.65	3.59	0.46	1.99	0.2	0.13	56.5	7.2	31.2	3.1	2	Negative	A	Negative	Negative	Negative	Negative		Normal
Transitional	T-4253	33	Male	6.28	17.6	51	81.2	31.2	34.4	12.9	43.7	334	6.22	1.66	0.42	1.15	0.25	0.08	46.5	11.7	32.4	7	2.4	Negative	A	Negative	Negative	Negative	Negative		Normal
Transitional	T-4254	33	Male	5.93	17.1	48.7	82	26.1	35.2	12.3	42	308	6.07	2.21	0.43	3.05	0.05	0.07	38	7.3	52.7	0.9	1.1	Negative	A	Negative	Negative	Negative	Negative		Normal
Transitional	T-4255	33	Male	5.88	15.8	44.9	76.4	26.2	35.2	12	37.8	272	6.63	2.42	0.39	1.97	0.06	0.13	48.7	7.8	39.7	1.3	2.5	Negative	A	Negative	Negative	Negative	Negative		Normal
Transitional	T-4256	32	Male	5.16	15.4	43.9	85.2	28.8	35	12.9	45.4	122	2.45	1.67	0.29	1.3	0.08	0.1	48.7	8.4	37.7	2.3	2.9	Negative	A	Negative	Negative	Negative	Negative		Normal
Transitional	T-4257	26	Male	5.7	17.1	49.1	86.1	29	34.9	12.9	45.4	250	6.21	2.74	0.67	2.7	0.1	0.06	43.8	10.7	43	1.6	0.9	Negative	A	Negative	Negative	Negative	Negative		Normal
Transitional	T-4258	22	Male	6.37	18.5	53	83.2	29.9	35	12.7	42.8	229	6.18	2.79	0.55	2.18	0.07	0.1	49	9.6	38.3	1.3	1.8	Negative	A	Negative	Negative	Negative	Negative		Normal
Transitional	T-4259	31	Male	6.29	15.9	46.5	73.8	31.4	34.3	12.5	37.8	341	4.77	2.2	0.35	2.02	0.07	0.07	46.6	7.4	42.9	1.6	1.5	Negative	A	Negative	Negative	Negative	Negative		Normal
Transitional	T-4260	31	Male	5.14	15.4	44.3	86.3	28.6	34.8	13.6	47.9	204	3.94	2.15	0.28	1.07	0.05	0.08	59.4	7.7	29.4	1.3	2.2	Negative	A	Negative	Negative	Negative	Negative		Normal
Transitional	T-4261	32	Female	5.13	15.1	43.1	84	32.1	35	12.3	42.8	249	7.31	2.68	0.41	1.9	0.06	0.08	52.3	8	37	1.2	1.5	Negative	A	Negative	Negative	Negative	Negative		Normal
Transitional	T-4262	29	Male	5.77	16.3	47	81.4	26.6	34.8	12.7	42.8	218	4.69	1.87	0.41	2.01	0.11	0.06	42	9.3	45	2.4	1.3	Negative	A	Negative	Negative	Negative	Negative		Normal
Transitional	T-4263	27	Male	5.79	16.5	47.1	81.3	26	35	13	43.7	202	4.32	2.95	0.4	2.62	0.08	0.09	47.9	6.6	42.7	1.3	1.5	Negative	A	Negative	Negative	Negative	Negative		Normal
Transitional	T-4264	26	Male	5.87	15.7	45.8	78	26	34.2	11.6	37.8	275	8.18	2.68	0.41	1.9	0.06	0.08	52.3	8	37	1.2	1.5	Negative	A	Negative	Negative	Negative	Negative		Normal
Transitional	T-4265	29	Male	5.75	17.4	49.7	86.5	26.8	34.9	12	43.7	160	4.2	2.19	0.49	2.55	0.08	0.03	41	9.3	47.6	1.5	0.6	Negative	A	Negative	Negative	Negative	Negative		Normal
Transitional	T-4266	28	Male	5.55	16.1	45.8	82.6	28.8	35.1	13	43.7	351	4.76	3.15	0.42	4.31	0.1	0.12	38.9	5.2	53.2	1.3	1.4	Negative	A	Negative	Negative	Negative	Negative		Normal
Transitional	T-4267	26	Male	5.12	15.8	43.8	85.5	28.2	36.1	12.7	45.4	206	4.59	2.95	0.4	2.62	0.08	0.09	47.9	6.6	42.7	1.3	1.5	Negative	A	Negative	Negative	Negative	Negative		Normal
Transitional	T-4268	35	Male	5.79	16.1	47	81.2	28.1	34.2	13.2	44.5	267	6.64	2.2	0.35	2.02	0.07	0.07	46.6	7.4	42.9	1.6	1.5	Negative	A	Negative	Negative	Negative	Negative		Normal
Transitional	T-4269	32	Male	5.68	15.1	43.9	77.4	29.4	34.4	13.1	42	227	12.66	2.13	0.34	1.7	0.12	0.07	49.1	7.7	39	2.7	1.5	Negative	A	Negative	Negative	Negative	Negative		Normal
Transitional	T-4270	23	Male	6.48	13.6	42.4	65.5	27.7	32.1	13.7	36.1	228	5.22	3.21	0.35	2	0.11	0.09	55.9	6.1	34.6	1.9	1.5	Negative	A	Negative	Negative	Negative	Negative		Normal
Transitional	T-4271	23	Male	5.71	17.4	49.9	87.2	26.5	34.9	12.7	45.4	182	6.88	2.33	0.5	1.97	0.09	0.09	46.7	10	39.6	1.9	1.8	Negative	A	Negative	Negative	Negative	Negative		Normal
Transitional	T-4272	25	Male	4.91	15.9	44.8	91.2	25.4	35.6	11.4	42.8	275	5.53	2.96	0.46	2.08	0.59	0.07	48.1	7.5	33.7	9.5	1.2	Negative	A	Negative	Negative	Negative	Negative		Normal
Transitional	T-4273	23	Male	5.37	14.5	42.3	78.8	30.4	34.3	12.1	38.6	341	5.33	2.36	0.54	3.52	0.18	0.09	35.3	8.1	52.5	2.7	1.4	Negative	A	Negative	Negative	Negative	Negative		Normal
Transitional	T-4274	24	Male	5.76	15.5	45.7	79.4	28.4	34	10.5	35.3	318	5.01	1.61	0.57	3.91	0.12	0.05	25.7	9.1	62.6	1.9	0.7	Negative	A	Negative	Negative	Negative	Negative		Normal
Transitional	T-4275	31	Male	5.97	16.1	46.6	78.1	27.6	34.5	13.7	43.7	166	5.91	2.73	0.39	3.18	0.2	0.06	41.5	6	48.6	3	0.9	Negative	A	Negative	Negative	Negative	Negative		Normal
Transitional	T-4276	37	Male	5.24	15	39.7	75.7	26.4	37.8	9	32.8	199	4.44	1.72	0.32	3.35	0.06	0.07	31.3	5.7	60.6	1.1	1.3	Negative	A	Negative	Negative	Negative	Negative		Normal
Transitional	T-4277	23	Female	4.47	13.1	34.5	77.2	28.7	38	8.9	32.8	305	6.13	1.94	0.24	1.54	0.04	0.07	50.7	6.3	40.2	1.1	1.7	Negative	A	Negative	Negative	Negative	Negative		Normal
Transitional	T-4278	30	Female	4.83	13.2	34.4	71.2	26.9	38.4	9.4	31.9	248	3.57	3.32	0.52	2.27	0.45	0.1	49.8	7.7	34.1	6.8	1.6	Negative	A	Negative	Negative	Negative	Negative		Normal
Transitional	T-4279	35	Female	4.43	12.9	35.7	80.5	27	36.2	12.3	46.4	367	8.22	1.56	0.23	1.07	0.07	0.04	52.2	7.9	36.2	2.3	1.4	Negative	A	Negative	Negative	Negative	Negative		Normal
Transitional	T-4280	40	Male	5.19	15.8	45.5	87.7	27.6	34.7	13.7	56.4	313	6.23	2.59	0.4	2.8	0.14	0.08	43.1	6.7	46.6	2.3	1.3	Negative	A	Negative	Negative	Negative	Negative		Normal
Transitional	T-4281	32	Male	5.76	16.3	47.5	82.5	28.7	34.3	12.2	47.4	331	7.28	3.67	0.55	3.21	0.1	0.08	48.3	7.2	42.1	1.3	1.1	Negative	A	Negative	Negative	Negative	Negative		Normal
Transitional	T-4282	29	Female	4.06	12.5	35.8	88.1	25	35	11.4	47.4	303	6.62	3.22	0.63	1.54	0.1	0.12	57.4	11.3	27.5	1.7	2.1	Negative	A	Negative	Negative	Negative	Negative		Normal
Transitional	T-4283	19	Female	4.38	13.3	34.9	79.7	26.6	38.1	9.3	35.3	237	6.06	1.99	0.26	1.67	0.12	0.05	48.6	6.4	40.8	3	1.2	Negative	A	Negative	Negative	Negative	Negative		Normal
Transitional	T-4284	23	Male	5.7	16.4	44.9	78.7	27.4	36.6	8.9	33.6	201	4.3	3.06	0.64	2.85	0.19	0.08	44.8	9.4	41.8	2.8	1.2	Negative	A	Negative	Negative	Negative	Negative		Normal
Transitional	T-4285	19	Female	4.2	12.8	34.2	81.4	33.2	37.4	9	35.3	297	4.91	2.49	0.59	3.39	0.02	0.09	37.8	9	51.5	0.3	1.4	Negative	A	Negative	Negative	Negative	Negative		Normal
Transitional	T-4286	19	Male	5.14	14.4	39.4	76.6	29.9	36.6	9.9	35.3	206	4.59	2.86	0.62	1.13	0.05	0.07	60.6	13	23.9	1.1	1.4	Negative	A	Negative	Negative	Negative	Negative		Normal
Transitional	T-4287	29	Male	5.24	15	39.7	75.7	24.2	37.8	9	32.8	99	4.44	2.02	0.35	1.83	0.04	0.06	47.2	8.1	42.5	0.8	1.4	Negative	A	Negative	Negative	Negative	Negative		Normal
Transitional	T-4288	19	Female	4.47	13.1	34.5	77.2	26.5	38	8.9	32.8	405	6.13	2.06	0.44	0.97	0.74	0.05	48.3	10.4	22.8	17.4	1.1	Negative	A	Negative	Negative	Negative	Negative		Normal
Transitional	T-4289	25	Female	4.27	13	31.3	73.4	28.3	41.5	8.9	31.1	264	5.29	1.78	0.19	1.6	0.07	0.06	47.9	5.2	43.3	2	1.6	Negative	A	Negative	Negative	Negative	Negative		Normal
Transitional	T-4290	27	Female	4.52	13.4	33.5	74.2	24.6	40	9	31.9	231	6.51	1.99	0.53	1.35	0.08	0.04	49.9	13.4	33.8	1.9	1	Negative	A	Negative	Negative	Negative	Negative		Normal
Transitional	T-4291	21	Female	4.37	14.1	32.6	74.6	32.2	43.3	8.8	31.1	262	5.09	1.81	0.45	1.55	0.02	0.1	46.3	11.4	39.4	0.4	2.5	Negative	A	Negative	Negative	Negative	Negative		Normal
Transitional	T-4292	25	Male	5.02	17.1	39.7	79.1	29.5	43.1	9.1	33.6	213	4.9	1.74	0.2	1.78	0.2	0.06	43.8	5	44.7	5.1	1.4	Negative	A	Negative	Negative	Negative	Negative		Normal
Transitional	T-4293	18	Female	3.98	12.8	30.6	76.9	26.8	41.8	9.2	33.6	307	4.32	1.94	0.24	1.54	0.04	0.07	50.7	6.3	40.2	1.1	1.7	Negative	A	Negative	Negative	Negative	Negative		Normal
Transitional	T-4294	25	Male	4.29	16	38.5	89.8	21.1	41.5	8.7	37	184	4.54	2.32	0.22	1.79	0.07	0.08	51.9	4.9	40	1.5	1.7	Negative	A	Negative	Negative	Negative	Negative		Normal
Transitional	T-4295	25	Female	4.53	13.5	33.2	73.3	26.7	40.7	9.4	33.6	299	5.57	2.3	0.47	2	0.11	0.07	46.3	9.5	40.5	2.2	1.5	Negative	A	Negative	Negative	Negative	Negative		Normal
Transitional	T-4296	23	Male	5.18	17	43.5	84	30.6	39.1	9.4	37.8	100	4.42	2.1	0.21	1.34	0.05	0.08	55.7	5.6	35.3	1.3	2.1	Negative	A	Negative	Negative	Negative	Negative		Normal
Transitional	T-4297	23	Female	4.83	13.2	34.4	71.2	26	38.4	9.4	31.9	148	3.57	1.56	0.23	1.07	0.07	0.04	52.2	7.9	36.2	2.3	1.4	Negative	A	Negative	Negative	Negative	Negative		Normal
Transitional	T-4298	27	Male	6.01	14.5	39.7	66	27	36.6	9.6	30.2	199	5.85	1.72	0.32	3.35	0.06	0.07	31.3	5.7	60.6	1.1	1.3	Negative	A	Negative	Negative	Negative	Negative		Normal
Transitional	T-4299	21	Female	4.03	13.5	34.2	84.9	29.1	39.5	9.7	39.5	265	4.71	2.07	0.53	2.69	0.09	0.07	38.1	9.8	49.2	1.6	1.3	Negative	A	Negative	Negative	Negative	Negative		Normal
Transitional	T-4300	23	Female	4.8	14.8	37.9	78.9	27.8	39.1	9	34.4	217	7.44	2.23	0.37	0.91	0.12	0.07	60	10.1	24.7	3.3	1.9	Negative	A	Negative	Negative	Negative	Negative		Normal
Transitional	T-4301	21	Female	4.01	11.3	32	79.8	26.4	35.3	12.7	47.4	365	7.2	1.83	0.36	2.35	0.07	0.08	39.1	7.7	50	1.6	1.6	Negative	A	Negative	Negative	Negative	Negative		Normal
Transitional	T-4302	27	Male	4.71	14.9	40.5	86	31.9	36.8	10.7	43.3	116	5.34	2.4	0.85	1.47	0.44	0.07	45.9	16.2	28.2	8.4	1.3	Negative	A	Negative	Negative	Negative	Negative		Normal
Savannah	S-2001-19	26	Female	4.39	13.2	37.5	85.5	27.2	35.1	11.8	47.4	243	4.31	1.63	0.36	2.04	0.23	0.04	37.9	8.4	47.3	5.4	1	Negative	A	Negative	REACTIVE	Negative	Negative		Normal
Savannah	S-2002-19	40	Female	3.2	12.8	36	112.6	27.7	35.5	15.4	81.6	310	4.61	1.96	0.52	1.86	0.18	0.07	42.6	11.4	40.5	3.9	1.6	Negative	A	Negative	REACTIVE	REACTIVE	Negative		Partial Defect
Savannah	S-2006-19	22	Female	4.61	10.6	31.9	69.3	29.7	33.3	13.2	43.3	309	4.56	2.9	0.41	1.08	0.05	0.11	63.5	9.1	23.7	1.2	2.5	Negative	A	Negative	Negative	Negative	Negative		Normal
Savannah	S-2005-19	30	Female	5.24	13.5	38.8	74.1	28.2	34.8	12.4	43.3	207	7.82	3.68	0.58	3.26	0.15	0.12	47.3	7.5	41.8	1.9	1.5	Negative	A	Negative	REACTIVE	Negative	Negative		Normal
Savannah	S-2004-19	32	Male	4.18	14	38.3	91.5	28.8	36.7	11.2	48.4	190	4.98	3.03	0.36	1.47	0.04	0.07	61	7.3	29.6	0.7	1.4	Negative	A	Negative	Negative	Negative	Negative		Normal
Savannah	S-2003-19	37	Male	4.93	16	43.6	88.4	19.2	36.8	10.9	46.4	139	7.72	4.01	0.65	2.82	0.13	0.07	52.3	8.5	36.7	1.6	0.9	Negative	A	Negative	Negative	Negative	Negative		Normal
Savannah	S-2007-19	24	Female	3.76	12.3	31.5	83.8	30.4	39	11.6	45.4	236	2.8	1.84	0.18	0.71	0.01	0.05	65.9	6.4	25.5	0.4	1.8	Negative	A	Negative	Negative	Negative	Negative		Normal
Savannah	S-2008-19	27	Male	4.9	14.5	39	79.5	25.6	37.2	11.8	44.4	211	4.04	2.12	0.34	1.36	0.13	0.08	52.7	8.4	33.8	3.2	1.9	Negative	AC	Negative	Negative	Negative	Negative		Defect
Savannah	S-2009-19	26	Male	6.02	15.9	43.4	72.1	28.3	36.6	11.1	38.3	147	3.7	1.56	0.54	1.41	0.16	0.03	41.9	14.7	38.3	4.2	0.9	Negative	A	Negative	Negative	Negative	Negative		Normal
Savannah	S-2010-19	21	Female	3.95	10.7	31.3	79.2	26.7	34.1	12.7	47.4	365	6.6	2.49	0.59	3.39	0.02	0.09	37.8	9	51.5	0.3	1.4	Negative	A	Negative	Negative	Negative	Negative		Normal
Savannah	S-2011-19	27	Male	4.65	14.3	39.7	85.4	18.4	36.1	10.7	43.3	116	4.74	2.86	0.62	1.13	0.05	0.07	60.6	13	23.9	1.1	1.4	Negative	A	Positive	Negative	Negative	Negative		Normal
Savannah	S-2018-19	29	Male	5.12	15	40.4	78.8	28	37.1	9.2	34.4	217	4.62	1.77	0.4	2.16	0.18	0.08	38.7	8.8	46.7	4	1.8	Negative	A	Negative	REACTIVE	Negative	Negative		Normal
Savannah	S-2017-19	25	Male	4.54	15.5	40.8	89.9	29.1	38	9.5	40.3	331	4.37	2.41	0.41	1.07	0.3	0.16	55.5	9.4	24.7	6.8	3.6	Negative	A	Positive	REACTIVE	Negative	Negative		Normal
Savannah	S-2016-19	19	Female	4.59	13	34.5	75	30.1	37.6	8.9	32.8	167	3.87	2.07	0.27	1.42	0.04	0.06	53.7	7	36.8	1.1	1.4	Negative	A	Negative	Negative	Negative	Negative		Normal
Savannah	S-2014-19	21	Female	4.24	10.3	29.9	70.4	30.9	34.5	9.9	33.6	238	3.74	1.52	0.24	1.88	0.01	0.08	40.7	6.4	50.4	0.3	2.2	Negative	A	Negative	Negative	Negative	Negative		Normal
Savannah	S-2015-19	25	Male	4.81	12.9	35.9	74.6	26.6	36.1	8.9	31.9	291	3.56	1.75	0.57	1.01	0.09	0.13	49.6	15.9	28.4	2.5	3.6	Negative	A	Negative	Negative	Negative	Negative		Normal
Savannah	S-2012-19	32	Male	4.97	14.1	39.4	79.4	26.7	35.7	11.3	43.3	231	4.33	1.18	0.53	2.52	0.05	0.04	27.4	12.2	58.2	1.3	0.9	Negative	A	Negative	Negative	Negative	Negative		Normal
Savannah	S-2019-19	25	Female	4.21	12.4	30.7	72.8	22.9	40.4	8.9	31.1	264	4.69	1.83	0.36	2.35	0.07	0.08	39.1	7.7	50	1.6	1.6	Negative	A	Negative	Negative	Negative	Negative		Normal
Savannah	S-2025-19	21	Female	4.31	13.5	31.9	74	25.3	42.4	8.8	31.1	262	4.49	2.32	0.22	1.79	0.07	0.08	51.9	4.9	40	1.5	1.7	Negative	A	Negative	Negative	Negative	Negative		Normal
Savannah	S-2023-19	25	Male	4.96	16.5	39	78.5	29.8	42.3	9.1	33.6	213	4.3	2.06	0.44	0.97	0.74	0.05	48.3	10.4	22.8	17.4	1.1	Negative	A	Negative	Negative	Negative	Negative		Normal
Savannah	S-2020-19	18	Female	3.92	12.2	29.9	76.3	27.8	40.8	9.2	33.6	307	3.72	1.78	0.19	1.6	0.07	0.06	47.9	5.2	43.3	2	1.6	Negative	A	Negative	Negative	Negative	Negative		Normal
Savannah	S-2021-19	25	Female	3.65	11	27	74	29.3	40.6	8.7	31.1	240	4.01	1.99	0.53	1.35	0.08	0.04	49.9	13.4	33.8	1.9	1	Negative	A	Negative	Negative	Negative	Negative		Normal
Savannah	S-2024-19	25	Male	4.23	15.4	37.7	89.2	26.7	40.9	8.7	37	184	3.94	1.81	0.45	1.55	0.02	0.1	46.3	11.4	39.4	0.4	2.5	Negative	A	Positive	Negative	Negative	Negative		Normal
Savannah	S-2022-19	25	Female	4.47	12.9	32.5	72.7	27.6	39.7	9.4	33.6	299	4.97	2.3	0.47	2	0.11	0.07	46.3	9.5	40.5	2.2	1.5	Negative	A	Negative	Negative	Negative	Negative		Normal
Savannah	S-2026-19	23	Male	5.12	16.4	42.7	83.4	32	38.4	9.4	37.8	100	3.82	2.1	0.21	1.34	0.05	0.08	55.7	5.6	35.3	1.3	2.1	Negative	A	Negative	Negative	Negative	Negative		Normal
Savannah	S-2027-19	27	Male	5.95	13.9	39	65.4	27.2	35.6	9.6	30.2	199	5.25	2.4	0.85	1.47	0.44	0.07	45.9	16.2	28.2	8.4	1.3	Negative	A	Negative	Negative	Negative	Negative		Normal
Savannah	S-2028-19	28	Male	5.49	15.1	43.1	78.5	32.3	35.1	9.2	31.1	285	5.32	2.83	0.46	1.67	0.24	0.11	53.4	8.6	31.4	4.5	2.1	Negative	A	Negative	Negative	Negative	Negative		Normal
Savannah	S-2029-19	46	Male	4.28	13	35.8	83.8	30.7	36.4	9.7	34.4	282	5.26	2.47	0.32	2.31	0.06	0.08	47.2	6	44	1.2	1.6	Negative	A	Negative	Negative	Negative	Negative		Normal
Savannah	S-2030-19	28	Male	5.97	15.7	45.3	75.8	26.2	34.7	10.5	33.6	232	3.67	1.59	0.53	1.41	0.07	0.05	43.9	14.5	38.4	1.8	1.4	Negative	AJ?H??	Negative	Negative	Negative	Negative		Normal
Savannah	S-2031-19	26	Female	4.16	12.8	36.7	88.3	28.8	34.7	10.7	40.3	292	4.24	2.46	0.32	1.31	0.08	0.07	57.8	7.6	31	1.9	1.7	Negative	AC	Negative	Negative	Negative	Negative		Normal
Savannah	S-2032-19	29	Female	5.65	13	40.8	72.2	28.4	31.8	10.1	31.1	267	4.75	2.01	0.4	2.15	0.1	0.08	42.5	8.3	45.5	2.1	1.6	Negative	A	Positive	Negative	Negative	Negative		Partial Defect
Savannah	S-2033-19	27	Male	4.69	14.8	43.4	92.5	28.1	34	8.9	35.3	267	4.52	2.03	0.36	2.02	0.05	0.05	45.1	8	44.7	1.1	1.1	Negative	AC	Negative	Negative	Negative	Negative		Defect
Savannah	S-2034-19	29	Female	5.22	14.8	44.8	85.9	25.9	33	9.8	36.1	346	4.9	2.58	0.46	1.72	0.06	0.06	52.9	9.4	35.2	1.2	1.3	Positive	AS	Negative	Negative	Negative	Negative		Normal
Savannah	S-2036-19	23	Female	5.22	13	38.5	73.7	27.4	33.8	9.5	30.2	283	5.29	2.65	0.41	2.01	0.13	0.08	50.3	7.8	38	2.4	1.5	Negative	A	Negative	Negative	Negative	Negative		Normal
Savannah	S-2035-19	31	Male	5.69	17	50.1	88.1	29.4	34	9.5	35.3	271	6.2	2.4	0.4	2.8	0.51	0.07	38.8	6.5	45.4	8.2	1.1	Negative	A	Negative	Negative	Negative	Negative		Normal
Savannah	S-2013-19	25	Male	5.22	15.1	45.4	86.9	29.5	33.3	9.7	35.3	388	5.46	2.1	0.17	2.98	0.11	0.1	38.5	3.1	54.7	2	1.7	Negative	A	Negative	Negative	Negative	Negative		Normal
Savannah	S-2038-19	22	Male	5.02	14.9	45	89.7	24.4	33.1	9.7	36.1	290	4.1	2.07	0.2	1.73	0.02	0.08	50.5	4.8	42.3	0.5	1.9	Positive	AS	Negative	Negative	Negative	Negative		Defect
Savannah	S-2037-19	27	Male	5.4	14.9	44.6	82.6	30.5	33.3	9.5	33.6	210	4.07	2.3	0.26	1.3	0.11	0.1	56.7	6.3	32	2.7	2.3	Negative	A	Negative	Negative	Negative	Negative		Normal
Savannah	S-2039-19	28	Female	4.99	11.4	37.2	74.6	30.2	30.5	11.3	35.3	286	5.23	2.66	0.33	2.02	0.09	0.12	51	6.3	38.7	1.7	2.3	Negative	A	Negative	Negative	Negative	Negative		Normal
Savannah	S-2041-19	22	Male	5.7	16.9	50.7	89	30.8	33.3	9.3	35.3	343	5.93	2.81	0.55	2.35	0.1	0.1	47.6	9.3	39.7	1.7	1.7	Negative	A	Negative	Negative	Negative	Negative		Normal
Savannah	S-2040-19	21	Male	4.54	15	44.6	98.3	24.4	33.7	9.7	39.5	245	4.14	2.53	0.32	1.18	0.05	0.06	61	7.8	28.6	1.1	1.5	Negative	A	Negative	Negative	Negative	Negative		Normal
Savannah	S-2042-19	23	Female	4.14	12	36.3	87.8	28.8	32.9	8.4	31.9	310	4.57	2.61	0.59	1.27	0.03	0.06	57.3	12.9	27.9	0.6	1.3	Negative	A	Negative	Negative	Negative	Negative		Normal
Savannah	S-2043-19	24	Male	5.44	15.4	43.6	80.2	30.6	35.4	8.7	29.4	256	4.63	2.69	0.37	1.38	0.1	0.08	58.1	7.9	30	2.2	1.8	Negative	A	Negative	Negative	Negative	Negative		Normal
Savannah	S-2044-19	28	Female	4.44	11	33.4	75.3	30.1	33	12.4	38.6	165	4.61	1.73	0.25	2.49	0.07	0.05	37.8	5.5	54.1	1.5	1.1	Negative	A	Negative	Negative	Negative	Negative		Normal
Savannah	S-2046-19	29	Male	4.62	15.5	44.6	96.5	28.4	34.7	8.8	35.3	289	5.37	2.78	0.38	1.99	0.14	0.06	52	7.2	37.1	2.6	1.1	Negative	A	Negative	Negative	Negative	Negative		Normal
Savannah	S-2045-19	26	Male	5.06	13.9	42.4	83.8	31.4	32.7	10.4	37	97	6.74	3.11	0.64	2.34	0.53	0.08	46.4	9.6	35	7.8	1.2	Negative	A	Negative	Negative	Negative	Negative		Normal
Savannah	S-2047-19	24	Male	5.34	16	47.4	88.7	30.6	33.7	10	37	384	4.82	2.11	0.34	2.19	0.14	0.03	43.8	7	45.9	2.8	0.5	Negative	AC	Negative	Negative	Negative	Negative		Normal
Savannah	S-2048-19	25	Female	3.96	12.4	36.6	92.5	30.8	33.9	9.1	36.1	276	4.14	2.18	0.28	1.55	0.04	0.08	52.5	6.8	37.7	1	2	Negative	A	Negative	Negative	Negative	Negative		Normal
Savannah	S-2049-19	34	Male	4.12	13	38.1	92.4	30	34.1	10.2	39.5	345	3.26	1.91	0.25	0.83	0.2	0.07	58.5	7.7	25.5	6.2	2.1	Negative	A	Negative	Negative	Negative	Negative		Normal
Savannah	S-2052-19	28	Male	5.71	16	47	82.3	29.6	33.9	10.2	35.3	362	5.39	2.69	0.52	1.93	0.18	0.06	50.1	9.6	35.8	3.3	1.2	Negative	AC	Negative	Negative	Negative	Negative		Normal
Savannah	S-2051-19	40	Male	4.98	14.5	41.3	83	24.5	35.2	8.4	30.2	285	4.55	2.36	0.35	1.59	0.15	0.09	52	7.7	35	3.4	1.9	Negative	A	Negative	Negative	Negative	Negative		Normal
Savannah	S-2050-19	25	Male	5.49	15.9	45.6	83.1	29.1	34.9	9.4	32.8	302	4.11	2.28	0.18	1.49	0.06	0.09	55.6	4.5	36.3	1.3	2.3	Negative	A	Negative	Negative	Negative	Negative		Normal
Savannah	S-2053-19	26	Male	5.14	17	48.5	94.4	28.6	35.1	9.8	38.6	410	3.37	1.8	0.35	0.72	0.44	0.05	53.9	10.3	21.3	12.9	1.6	Negative	A	Negative	Negative	Negative	Negative		Normal
Savannah	S-2054-19	25	Female	4.79	13.4	39.3	82	26.2	34.1	9	31.9	165	3.44	1.87	0.29	1.09	0.1	0.09	54.5	8.4	31.7	2.8	2.6	Negative	A	Negative	Negative	Negative	Negative		Normal
Savannah	S-2055-19	25	Male	5.28	14.5	40.6	77	22.8	35.8	9	29.4	323	3.13	1.51	0.25	1.2	0.12	0.05	48.3	7.9	38.5	3.8	1.5	Negative	A	Negative	Negative	Negative	Negative		Normal
Savannah	S-2057-19	25	Male	5.64	16.8	47.2	83.8	22.1	35.6	8.9	31.9	239	3.97	1.82	0.31	1.72	0.08	0.04	45.8	7.8	43.4	2.1	0.9	Negative	A	Negative	Negative	Negative	Negative		Normal
Savannah	S-2056-19	25	Male	4.95	16.1	45.2	91.3	26.5	35.7	8.8	34.4	199	4.22	2.64	0.39	1.08	0.03	0.07	62.7	9.2	25.7	0.6	1.8	Negative	A	Positive	Negative	Negative	Negative		Normal
Savannah	S-2058-19	43	Male	5.16	15.2	48.6	94.2	25.7	31.4	10.1	39.5	402	4.46	1.74	0.41	2.2	0.06	0.05	39.1	9.1	49.4	1.3	1.1	Positive	AS	Negative	Negative	Negative	Negative		Normal
Savannah	S-2059-19	47	Male	5.07	15.2	49.6	97.9	28.5	30.6	11.3	46.2	402	7.98	4.33	0.72	2.73	0.09	0.09	54.3	9.1	34.3	1.2	1.1	Negative	A	Positive	Negative	Negative	Negative		Normal
Savannah	S-2060-19	26	Female	4.31	13.1	38.3	88.9	29	34.2	8.8	33.6	366	3.55	2.55	0.24	0.49	0.2	0.07	71.7	6.7	13.8	5.7	2.1	Negative	A	Negative	Negative	Negative	Negative		Normal
Savannah	S-2061	20	Female	3.64	10.2	31	85.1	32.4	33	9.8	35.3	459	4.11	2.31	0.48	1.1	0.15	0.05	56.6	11.8	26.9	3.6	1.1	Negative	A	Negative	Negative	Negative	Negative		Normal
Savannah	S-2062	25	Female	5.78	13.3	40.3	69.7	31.4	33.1	16.2	46.2	316	6.34	1.91	0.4	2.53	0.13	0.06	38	7.9	50.4	2.6	1.1	Negative	A	Negative	Negative	Negative	Negative		Normal
Savannah	S-2063	25	Female	5.04	13.8	39.9	79	29.3	34.6	12.3	40.3	375	5.31	3.04	0.33	2.43	0.06	0.1	51	5.6	40.7	1	1.7	Negative	A	Negative	Negative	Negative	Negative		Normal
Savannah	S-2064	25	Female	5.22	14.3	41.5	79.5	21.1	34.5	13.5	44.5	277	7.33	7.39	1.02	2.79	0.09	0.2	64.2	8.9	24.3	0.8	1.8	Negative	A	Negative	Negative	Negative	Negative		Normal
Savannah	S-2065	25	Female	4.85	12.5	36.7	75.6	27.7	34.1	13.7	42	194	6.5	1.95	0.37	2.67	0.04	0.08	38.3	7.3	51.9	0.9	1.6	Negative	A	Negative	Negative	Negative	Negative		Normal
Savannah	S-2066	25	Female	5.39	14.1	41.1	76.2	28.9	34.4	12.4	38.6	283	5.91	2.54	0.42	2.29	0.08	0.11	46.9	7.7	42	1.4	2	Negative	A	Negative	Negative	Negative	Negative		Normal
Savannah	S-2067	24	Female	5.73	15.4	44.8	78.1	26.5	34.3	12.6	40.3	268	3.9	2.06	0.39	1.99	0.05	0.08	45	8.6	43.5	1.2	1.7	Negative	A	Negative	Negative	Negative	Negative		Normal
Savannah	S-2068	25	Female	4.43	13.8	38.9	87.7	28.4	35.4	12.7	46.2	330	6.08	2.36	0.34	1.31	0.24	0.08	54.4	7.9	30.3	5.6	1.8	Negative	A	Negative	Negative	Negative	Negative		Normal
Savannah	S-2069	25	Female	4.43	13.9	39.2	88.5	22.7	35.4	11.9	43.7	307	6.45	2.12	0.34	1.77	0.64	0.09	42.9	6.9	35.6	12.8	1.8	Negative	A	Negative	Negative	Negative	Negative		Normal
Savannah	S-2070	25	Female	5.33	13.8	39.2	73.5	28.1	35.2	11.6	35.3	243	5.01	1.43	0.52	3.75	0.06	0.07	24.5	8.9	64.3	1.1	1.2	Negative	A	Negative	Negative	Negative	Negative		Normal
Savannah	S-2071	25	Female	5.37	14.1	41.1	76.6	24	34.2	13	41.2	203	6.56	2.51	0.55	3.95	0.13	0.11	34.7	7.6	54.3	1.8	1.6	Negative	A	Negative	Negative	Negative	Negative		Normal
Savannah	S-2072	25	Female	4.76	13.5	38.4	80.7	30.6	35.1	11.8	39.5	293	5.33	2.15	0.37	1.86	0.07	0.05	47.6	8.2	41.4	1.6	1.2	Negative	A	Negative	Negative	Negative	Negative		Normal
Savannah	S-2073	24	Female	5.26	15	43.4	82.5	29.1	34.5	11.9	40.3	237	6.15	1.76	0.66	2.55	0.07	0.09	34.3	12.8	49.8	1.3	1.8	Negative	A	Negative	Negative	Negative	Negative		Normal
Savannah	S-2074	25	Female	4.5	11.3	33.5	74.4	29.4	33.6	13.1	39.5	298	6.12	2.26	0.49	1.56	0.38	0.07	47.5	10.3	32.9	7.9	1.4	Negative	A	Negative	Negative	Negative	Negative		Normal
Savannah	S-2075	22	Female	5.53	14.6	42.9	77.7	27.6	34	14.3	45.4	255	5.6	3.2	0.61	4.53	0.09	0.09	37.6	7.1	53.2	1	1.1	Negative	A	Negative	Negative	Negative	Negative		Normal
Savannah	S-2076	25	Male	5.74	15.9	45.7	79.6	30.4	34.8	12.1	39.5	62	7.48	2.46	0.44	1.63	0.16	0.09	51.6	9.2	34.1	3.2	1.9	Negative	A	Negative	Negative	Negative	Negative		Normal
Savannah	S-2077	25	Male	6.39	16.8	47.9	75	32.1	35.1	11.7	36.1	252	4.42	2.29	0.35	1.88	0.66	0.07	43.7	6.7	35.7	12.5	1.4	Negative	A	Negative	Negative	Negative	Negative		Normal
Savannah	S-2078	21	Male	6.21	16.8	48.5	78.1	28.6	34.6	12.6	40.3	198	7.32	1.74	0.32	1.25	0.2	0.09	48.2	9	34.6	5.7	2.5	Negative	A	Negative	Negative	Negative	Negative		Normal
Savannah	S-2079	25	Male	5.74	16.9	49.3	85.9	26.3	34.2	11.7	42	188	5.69	0.98	0.17	0.71	0.01	0.05	50.9	9	37.2	0.5	2.4	Negative	A	Negative	Negative	Negative	Negative		Normal
Savannah	S-2080	25	Male	5.25	15.4	43.5	82.9	31.2	35.5	11.8	39.5	235	5.17	4.1	0.71	3.23	0.17	0.09	49.4	8.6	38.9	2	1.1	Negative	A	Negative	Negative	Negative	Negative		Normal
Savannah	S-2081	25	Male	5.13	15.2	43.5	84.8	31.9	34.8	11.3	39.5	208	4.4	1.76	0.39	2.6	0.17	0.08	35.2	7.9	51.9	3.5	1.5	Negative	A	Negative	Negative	Negative	Negative		Normal
Savannah	S-2082	25	Female	5.59	16.1	46.8	83.7	27.7	34.4	11.8	41.2	242	6.58	1.84	0.34	1.95	0.07	0.07	43.1	8	45.6	1.6	1.7	Negative	A	Negative	Negative	Negative	Negative		Normal
Savannah	S-2083	25	Male	5.94	16.1	46.3	77.9	29.1	34.8	11.6	37.8	190	4.26	4.62	0.35	1.62	0.47	0.16	64.1	4.8	22.4	6.5	2.2	Negative	A	Negative	Negative	Negative	Negative		Normal
Savannah	S-2084	25	Male	5.39	15.6	45.3	84	28.5	34.5	12.3	42	173	7.21	3.34	0.61	3.33	0.57	0.13	41.8	7.6	41.8	7.2	1.6	Negative	A	Negative	Negative	Negative	Negative		Normal
Savannah	S-2085	25	Male	5.97	16.4	45.9	76.8	26.2	35.8	11.4	36.1	207	5.27	2.16	0.44	2.07	0.16	0.08	43.9	9	42.2	3.3	1.6	Negative	A	Negative	Negative	Negative	Negative		Normal
Savannah	S-2086	25	Male	5.78	15.8	45.2	78.3	30.3	35	12.2	39.5	72	4.21	1.58	0.43	2.04	0.03	0.06	38.1	10.4	49.4	0.7	1.4	Negative	A	Negative	Negative	Negative	Negative		Normal
Savannah	S-2087	25	Male	5.29	14.1	40.8	77.1	30.8	34.4	13.1	41.2	201	3.74	3.12	0.59	3.25	0.12	0.05	43.8	8.2	45.6	1.7	0.7	Negative	AC	Negative	Negative	Negative	Negative		Defect
Savannah	S-2088	25	Female	4.7	12.5	36.7	78.1	24	34.1	13.6	43.7	284	8.43	2.2	0.36	2.29	0.08	0.08	43.9	7.3	45.6	1.6	1.6	Negative	A	Negative	Negative	Negative	Negative		Normal
Savannah	S-2089	25	Female	4.58	12	34.8	75.9	29.4	34.5	13.1	41.2	332	5.28	2.14	0.32	2.05	0.25	0.07	44.3	6.6	42.5	5.1	1.5	Negative	A	Negative	Negative	Negative	Negative		Normal
Savannah	S-2090	25	Female	5.08	15.2	43.3	85.4	27.6	35.1	11.9	42	364	7.44	1.83	0.85	2.44	0.11	0.09	34.4	15.9	45.9	2.1	1.7	Negative	A	Negative	Negative	Negative	Negative		Normal
Savannah	S-2091	24	Female	4.9	12.5	35.6	72.7	27.3	35.2	11.8	36.1	262	6.57	2.52	0.47	2.74	0.04	0.07	43.3	8.1	46.8	0.6	1.2	Negative	A	Negative	Negative	Negative	Negative		Normal
Savannah	S-2092	26	Female	4.73	14.5	39.6	83.8	29.1	36.5	12.9	44.5	453	7.57	2.86	0.5	3.01	0.03	0.17	43.4	7.6	45.9	0.5	2.6	Negative	A	Negative	Negative	Negative	Negative		Normal
Savannah	S-2093	26	Female	4.7	13.2	38.9	82.6	26.3	34.1	13.7	47	256	5.23	1.46	0.33	1.61	0.17	0.09	40	9	43.7	4.7	2.6	Negative	A	Negative	Negative	Negative	Negative		Normal
Savannah	S-2094	26	Female	5.04	13.4	38.9	77.2	27.3	34.5	15.4	47.9	246	4.84	1.97	0.4	1.72	0.06	0.05	47.2	9.4	40.8	1.5	1.1	Negative	A	Negative	Negative	Negative	Negative		Normal
Savannah	S-2095	27	Female	4.65	12.8	36.6	78.6	23.9	35.1	12.9	41.2	275	5.73	2.17	0.29	2.04	0.09	0.08	46.4	6.3	43.6	2	1.7	Negative	A	Negative	Negative	Negative	Negative		Normal
Savannah	S-2096	26	Female	4.67	13.9	40.2	85.9	26.6	34.7	12.8	46.2	315	3.62	3.08	0.38	1.29	0.07	0.07	62.9	7.7	26.4	1.5	1.5	Negative	A	Negative	Negative	Negative	Negative		Normal
Savannah	S-2097	24	Female	5.1	14.3	40.5	79.6	29.3	35.2	11.5	38.6	341	7.07	2.44	0.44	1.84	0.09	0.08	49.9	9	37.6	1.8	1.7	Negative	A	Negative	Negative	Negative	Negative		Normal
Savannah	S-2098	26	Female	5.23	14.5	42	80.5	20.5	34.4	13.5	44.5	347	6.94	2.51	0.88	4.68	0.69	0.1	28.4	9.9	52.9	7.7	1.1	Negative	A	Negative	Negative	Negative	Negative		Normal
Savannah	S-2099	28	Female	5	13.5	38.5	77	28.7	35	11.7	37.8	282	5.08	2.55	0.24	0.49	0.2	0.07	71.7	6.7	13.8	5.7	2.1	Negative	A	Negative	Negative	Negative	Negative		Normal
Savannah	S-2100	28	Female	4.89	14.5	41.9	85.7	26	34.6	11.7	42	322	6.73	2.09	0.47	3.19	0.1	0.08	35.2	8	53.8	1.6	1.4	Negative	A	Negative	Negative	Negative	Negative		Normal
Savannah	S-2101	26	Male	6.99	15.3	49.1	70.3	28.6	31.1	13.7	39.5	233	5.57	2.42	0.34	1.86	0.61	0.09	45.6	6.4	34.9	11.5	1.6	Negative	AC	Negative	Negative	Negative	Negative		Normal
Savannah	S-2102	26	Male	5.94	16.7	48.4	81.6	30.4	34.5	10.5	36.1	340	6.33	1.6	0.47	1.83	0.07	0.07	39.5	11.7	45.5	1.6	1.7	Negative	A	Negative	Negative	Negative	Negative		Normal
Savannah	S-2103	26	Male	6.73	15	47.9	71.1	26	31.4	14	40.3	377	8.35	2.32	0.49	1.67	0.05	0.13	50	10.5	35.8	1	2.7	Negative	AC	Negative	Negative	Negative	Negative		Normal
Savannah	S-2104	29	Male	5.89	16.3	46.5	79	26.5	35.1	12.1	39.5	270	5.69	2.49	0.61	1.84	0.27	0.07	47	11.6	34.9	5.1	1.4	Negative	A	Negative	Negative	Negative	Negative		Normal
Savannah	S-2105	26	Male	5.53	16.2	46.6	84.3	26.3	34.9	13.2	45.4	265	6.61	1.81	0.4	1.94	0.06	0.03	42.6	9.4	45.8	1.4	0.8	Negative	A	Negative	Negative	Negative	Negative		Normal
Savannah	S-2106	26	Male	7.14	16.9	50.2	70.4	27.7	33.5	11.9	34.4	179	5.91	2.53	0.34	1.93	0.06	0.11	50.9	6.9	38.9	1.1	2.2	Negative	AC	Negative	Negative	Negative	Negative		Normal
Savannah	S-2107	27	Male	5.47	16.6	47.9	87.5	30.8	34.7	13.7	49.6	223	4.76	2.31	0.44	4.09	0.32	0.06	32	6.2	56.6	4.4	0.8	Negative	A	Negative	Negative	Negative	Negative		Normal
Savannah	S-2108	26	Male	6.39	16.7	49.1	76.9	25.7	34	11.1	36.1	174	4.76	2.87	0.49	3.11	0.36	0.13	41.2	7.1	44.7	5.2	1.8	Negative	A	Negative	Negative	Negative	Negative		Normal
Savannah	S-2109	30	Male	6.03	17	49	81.3	25.9	34.7	12.9	43.7	258	4.96	1.49	0.31	1.64	0.21	0.06	40.3	8.3	44.1	5.7	1.6	Negative	A	Negative	Negative	Negative	Negative		Normal
Savannah	S-2110	27	Male	5.56	16.4	46.6	83.7	23.6	35.2	12.8	43.7	172	5.5	1.46	0.37	1.69	0.16	0.05	39.2	10.1	45.1	4.3	1.3	Negative	A	Negative	Negative	Negative	Negative		Normal
Savannah	S-2111	28	Male	5.68	15.8	46.4	81.7	27.8	34.1	12.6	42.8	213	3.19	1.91	0.68	1.59	0.31	0.05	42.1	15	35	6.9	1	Negative	A	Negative	Negative	Negative	Negative		Normal
Savannah	S-2112	27	Male	6.2	15.3	44.4	71.6	28.5	34.5	13.7	39.5	305	4.83	2.06	0.32	2.26	0.07	0.06	43.2	6.7	47.5	1.4	1.2	Negative	A	Negative	Negative	Negative	Negative		Normal
Savannah	S-2113	30	Male	6.01	15.8	46.7	77.6	29.5	33.9	14.2	45.4	300	4.05	2.3	0.45	1.96	0.44	0.04	44.1	8.8	37.8	8.5	0.8	Negative	A	Negative	Negative	Negative	Negative		Normal
Savannah	S-2114	29	Male	5.71	16	46.4	81.3	28.5	34.6	11.9	40.3	256	3.87	4.12	0.72	3.03	0.06	0.11	51.2	8.9	37.8	0.7	1.4	Negative	A	Negative	Negative	Negative	Negative		Normal
Savannah	S-2115	29	Male	4.73	14.3	40	84.7	28	35.8	13.2	45.4	311	5.24	1.93	0.86	1.66	0.12	0.09	41.5	18.4	35.6	2.6	1.9	Negative	A	Negative	Negative	Negative	Negative		Normal
Savannah	S-2116	28	Male	5.45	16.1	45.4	83.3	28.9	35.4	12.6	42.8	279	5.71	2.05	0.36	2.58	0.06	0.09	39.8	7	50.2	1.2	1.8	Negative	A	Negative	Negative	Negative	Negative		Normal
Savannah	S-2117	27	Male	4.61	14	40.6	88.1	30.4	34.6	14	50.4	298	5.46	1.93	0.74	2.43	0.16	0.13	35.8	13.6	45.2	3	2.4	Negative	A	Negative	Negative	Negative	Negative		Normal
Savannah	S-2118	27	Male	6.09	17.1	48.8	80.2	21.9	35	13	42.8	203	4.83	2.55	0.36	1.95	0.25	0.1	49.1	7	37.4	4.7	1.8	Negative	A	Negative	Negative	Negative	Negative		Normal
Savannah	S-2119	27	Female	4.9	13	37.9	77.2	30.1	34.2	11.9	37.8	269	6.61	1.82	0.31	1.72	0.08	0.04	45.8	7.8	43.4	2.1	0.9	Negative	A	Negative	Negative	Negative	Negative		Normal
Savannah	S-2120	29	Female	5.02	13.8	40.2	80.2	30.4	34.4	12.2	40.3	275	6.18	3.31	0.66	3.37	0.61	0.15	40.9	8.2	41.4	7.6	1.9	Negative	A	Negative	Negative	Negative	Negative		Normal
Savannah	S-2121	28	Female	5.14	14.6	42.3	82.2	25.7	34.7	12.8	43.7	128	6.69	1.87	0.57	3.79	0.12	0.05	29.1	9	59.3	1.8	0.8	Negative	A	Negative	Negative	Negative	Negative		Normal
Savannah	S-2122	26	Male	4.94	14.3	41.4	83.9	30.9	34.4	13.7	47	316	7.83	3.34	0.81	2.71	0.14	0.12	47.1	11.3	38	1.9	1.7	Negative	A	Negative	Negative	Negative	Negative		Normal
Savannah	S-2123	40	Female	5.03	14.4	41.4	82.2	26.6	34.8	11.8	40.3	389	3.94	2.58	0.48	1.43	0.42	0.04	52	9.8	28.9	8.5	0.8	Negative	A	Negative	Negative	Negative	Negative		Normal
Savannah	S-2124	33	Male	7.32	17	51.7	70.7	30.2	32.9	13	37.8	282	6.65	1.37	0.21	1.67	0.09	0.06	40.2	6.3	49.4	2.5	1.6	Negative	A	Negative	Negative	Negative	Negative		Normal
Savannah	S-2125	31	Female	4.99	14.3	41.6	83.3	29.2	34.5	12.6	42.8	289	5.14	2.28	0.43	2.17	0.16	0.08	44.5	8.4	42.3	3.2	1.6	Negative	A	Negative	Negative	Negative	Negative		Normal
Savannah	S-2126	25	Female	4.91	14.1	39.9	81.3	24.2	35.3	12.2	41.2	342	7.23	2.91	0.45	3.12	0.34	0.11	42.1	6.5	44.9	4.9	1.6	Negative	A	Negative	Negative	Negative	Negative		Normal
Savannah	S-2127	20	Female	5.38	14.7	42.5	79	24.5	34.6	12.1	39.5	223	5.17	1.98	0.35	1.57	0.09	0.11	48.2	8.5	38.4	2.1	2.8	Negative	A	Negative	Negative	Negative	Negative		Normal
Savannah	S-2128	40	Male	5.95	16.6	47.3	79.5	23.6	35	11.6	37.8	263	5.22	2.81	0.55	3.07	0.05	0.18	42.2	8.2	46.1	0.8	2.7	Negative	A	Negative	Negative	Negative	Negative		Normal
Savannah	S-2129	20	Male	5.52	14.8	41.5	75.1	31.6	35.8	11.2	35.3	211	4.98	2.91	0.44	2.6	0.27	0.09	46.1	6.9	41.2	4.3	1.5	Negative	A	Negative	Negative	Negative	Negative		Normal
Savannah	S-2130	26	Male	4.91	14.6	41.7	85	29.4	34.9	11.4	40.3	266	4.26	2.19	0.28	2.09	0.1	0.06	46.4	6	44.2	2.1	1.3	Negative	A	Negative	Negative	Negative	Negative		Normal
Savannah	S-2131	26	Male	5.4	16.2	46.8	86.5	27.5	34.6	12.2	43.7	165	7.65	3.14	0.41	1.42	0.1	0.12	60.6	7.8	27.3	1.9	2.4	Negative	A	Negative	Negative	Negative	Negative		Normal
Savannah	S-2132	27	Male	6.17	16.5	48.4	78.4	26	34	11.4	37	204	7.18	2.64	0.39	1.08	0.03	0.07	62.7	9.2	25.7	0.6	1.8	Negative	A	Positive	Negative	Negative	Negative		Normal
Savannah	S-2133	34	Male	6.09	17.6	50.8	83.5	29.9	34.6	11.7	40.3	227	3.63	2.09	0.34	1.65	0.08	0.07	49.6	7.9	39.1	1.8	1.6	Negative	AC	Negative	Negative	Negative	Negative		Defect
Savannah	S-2134	33	Male	5.15	16.3	45.8	88.9	27.9	35.5	13.3	47.9	220	4.1	2.25	0.44	1.89	0.08	0.09	47.4	9.2	39.9	1.6	1.9	Negative	A	Negative	Negative	Negative	Negative		Normal
Savannah	S-2135	31	Male	5.71	16.4	47.1	82.4	29.4	34.8	14.3	47.9	221	5.52	1.94	0.3	1.9	0.06	0.06	45.5	7.1	44.6	1.4	1.4	Negative	A	Negative	Negative	Negative	Negative		Normal
Savannah	S-2136	32	Male	6.53	16.5	48.9	74.8	31.6	33.9	12.8	39.5	199	3.58	1.98	0.34	2.53	0.09	0.08	39.4	6.7	50.6	1.8	1.5	Negative	A	Negative	Negative	Negative	Negative		Normal
Savannah	S-2137	32	Male	5.75	17	48.6	84.6	29	35	11.5	39.5	182	4.64	2.64	0.39	1.08	0.03	0.07	62.7	9.2	25.7	0.6	1.8	Negative	A	Positive	Negative	Negative	Negative		Normal
Savannah	S-2138	32	Male	4.89	14.5	41.4	84.7	26.9	35.1	12.6	44.5	165	5.95	2.15	0.41	3.19	0.04	0.1	36.6	6.9	54.1	0.7	1.7	Negative	A	Negative	Negative	Negative	Negative		Normal
Savannah	S-2139	41	Female	5.89	17.4	49.8	84.5	27	35.1	11.7	41.2	225	4.44	2.27	0.38	1.86	0.08	0.07	48.7	8.2	40	1.7	1.4	Negative	A	Positive	Negative	Negative	Negative		Normal
Savannah	S-2140	43	Male	6.59	15.1	45.7	69.4	28.3	33	12.8	36.1	278	6.31	2.05	0.58	1.34	0.07	0.08	49.8	14	32.5	1.7	2	Negative	A	Negative	Negative	Negative	Negative		Normal
Savannah	S-2141	26	Male	5.09	16.2	45.2	88.7	30.9	35.9	11.1	41.2	310	5.99	4.03	0.74	3.19	0.16	0.09	49	9.1	38.8	2	1.1	Negative	A	Negative	Negative	Negative	Negative		Normal
Savannah	S-2142	27	Male	5.89	15.3	46.4	78.8	25.8	33	12.4	40.3	284	9.81	2.33	0.22	1.44	0.25	0.09	53.8	5.1	33.2	5.8	2.1	Negative	A	Negative	Negative	Negative	Negative		Normal
Savannah	S-2143	26	Male	5.51	15.4	44.5	80.6	29.1	34.7	10.5	35.3	250	3.88	2.6	0.7	2.1	0.13	0.06	46.6	12.5	37.5	2.3	1.1	Negative	A	Negative	Negative	Negative	Negative		Normal
Savannah	S-2144	26	Male	5.98	17.4	50.5	84.4	27.8	34.4	11.9	41.2	182	7.23	1.96	0.32	1.17	1.8	0.05	36.7	6	22.2	34.1	1	Negative	A	Negative	Negative	Negative	Negative		Normal
Savannah	S-2145	27	Male	5.16	14.7	42.8	82.9	30.8	34.3	10.9	37.8	281	5.74	1.62	0.25	1.36	0.17	0.09	46.3	7.3	39	4.9	2.5	Negative	A	Negative	Negative	Negative	Negative		Normal
Savannah	S-2146	26	Male	6.08	15.8	46.9	77.1	27	33.7	14.3	45.4	275	4.13	1.37	0.21	1.67	0.09	0.06	40.2	6.3	49.4	2.5	1.6	Negative	A	Negative	Negative	Negative	Negative		Normal
Savannah	S-2147	30	Male	5	14	41.5	82.9	29.3	33.7	15.5	52.9	304	6.96	1.6	0.47	1.83	0.07	0.07	39.5	11.7	45.5	1.6	1.7	Negative	A	Negative	Negative	Negative	Negative		Normal
Savannah	S-2148	30	Male	4.79	12.1	36	75	29.5	33.6	15.2	46.2	464	7.82	1.46	0.37	1.69	0.16	0.05	39.2	10.1	45.1	4.3	1.3	Negative	A	Negative	Negative	Negative	Negative		Normal
Savannah	S-2149	26	Male	5.5	15.9	46.4	84.3	30	34.4	13.2	46.2	291	3.66	2.04	0.32	1.68	0.1	0.08	48.3	7.6	39.8	2.4	1.9	Negative	A	Negative	Negative	Negative	Negative		Normal
Savannah	S-2150	26	Male	5.46	16	45.2	82.7	26.4	35.4	11.9	40.3	264	7.32	1.97	0.49	1.3	0.23	0.05	48.7	12.2	32.2	5.6	1.3	Negative	A	Negative	Negative	Negative	Negative		Normal
Savannah	S-2151	30	Male	5.28	14.9	43.2	81.9	28.9	34.5	11.1	37.8	182	3.8	2.33	0.5	1.68	0.04	0.08	50.3	10.8	36.3	0.9	1.7	Negative	A	Negative	Negative	Negative	Negative		Normal
Savannah	S-2152	29	Male	4.79	14.9	42.2	88.1	26.2	35.4	11.2	41.2	125	3.86	2.91	0.52	2.08	0.05	0.1	51.7	9.1	36.7	0.8	1.7	Negative	A	Negative	Negative	Negative	Negative		Normal
Savannah	S-2153	25	Male	6.66	18.8	54.7	82.2	29.8	34.3	12	40.3	231	5.27	2.74	0.43	2.45	0.08	0.1	47.4	7.4	42.2	1.3	1.7	Negative	A	Negative	Negative	Negative	Negative		Normal
Savannah	S-2154	25	Male	6.73	17.8	53.4	79.4	29.3	33.3	13.6	43.7	177	3.66	1.82	0.31	1.72	0.08	0.04	45.8	7.8	43.4	2.1	0.9	Negative	A	Negative	Negative	Negative	Negative		Normal
Savannah	S-2155	24	Male	5.79	16	45.9	79.3	30.4	34.9	11.4	37	237	4.55	2.64	0.39	1.08	0.03	0.07	62.7	9.2	25.7	0.6	1.8	Negative	A	Negative	Negative	Negative	Negative		Normal
Savannah	S-2156	25	Male	6.74	16.5	48.8	72.3	29.4	33.8	12.7	37.8	207	5.55	1.74	0.41	2.2	0.06	0.05	39.1	9.1	49.4	1.3	1.1	Negative	A	Negative	Negative	Negative	Negative		Normal
Savannah	S-2157	26	Male	5.59	17.8	50.4	90.2	26.6	35.3	11.8	44.5	191	3.99	2.55	0.24	0.49	0.2	0.07	71.7	6.7	13.8	5.7	2.1	Negative	A	Negative	Negative	Negative	Negative		Normal
Savannah	S-2158	25	Male	6.76	18.5	52.1	77	28.3	35.6	12.7	39.5	169	5.09	1.68	0.51	3.23	0.35	0.03	29	8.7	55.7	6.1	0.5	Negative	A	Negative	Negative	Negative	Negative		Normal
Savannah	S-2159	25	Male	5.11	14.3	41.5	81.1	27.3	34.5	12.7	42.8	264	4.76	2.32	0.54	2.27	0.17	0.07	42.8	10.1	42.4	3.3	1.4	Negative	A	Negative	Negative	Negative	Negative		Normal
Savannah	S-2160	25	Male	5.58	16.2	46.5	83.3	27.9	34.9	12.1	42	366	3.97	2.2	0.32	1.92	0.58	0.1	43	6.2	37.6	11.3	1.9	Negative	A	Negative	Negative	Negative	Negative		Normal
Savannah	S-2161	24	Male	5.88	17.3	48.3	82.2	28.6	35.8	12.2	41.2	143	5.42	2.47	0.42	1.41	0.05	0.08	55.7	9.5	31.9	1.2	1.7	Negative	A	Negative	Negative	Negative	Negative		Normal
Savannah	S-2162	22	Female	6.02	16.8	49	81.4	27.5	34.2	12.2	41.2	201	5.73	1.79	0.5	1.6	0.32	0.09	41.6	11.6	37.2	7.4	2.2	Negative	A	Negative	Negative	Negative	Negative		Normal
Savannah	S-2163	25	Male	5.56	16.2	45.4	81.7	27.4	35.7	13	42.8	136	4.76	2.55	0.6	3.02	0.48	0.12	37.7	8.9	44.7	7	1.7	Negative	A	Negative	Negative	Negative	Negative		Normal
Savannah	S-2164	25	Male	5.96	13.8	41.1	68.9	28.7	33.5	12.8	36.1	217	2.96	1.96	0.35	1.9	0.1	0.06	44.9	8.1	43.4	2.3	1.3	Negative	A	Negative	Negative	Negative	Negative		Normal
Savannah	S-2165	21	Male	5.52	15.9	45.6	82.5	30.4	34.9	12.4	42	292	7.26	1.63	0.33	1.61	0.12	0.03	43.8	8.9	43.2	3.3	0.8	Negative	A	Negative	Negative	Negative	Negative		Normal
Savannah	S-2166	25	Male	6.54	18.2	52.4	80.1	29.4	34.7	12	39.5	149	4.75	1.75	0.36	2.43	0.02	0.06	37.8	7.9	52.6	0.4	1.3	Negative	A	Negative	Negative	Negative	Negative		Normal
Savannah	S-2167	40	Female	5.17	14.7	41.8	81	28.3	35.2	12.4	42	198	4.73	3.38	1.06	1.85	0.05	0.07	52.5	16.6	28.9	0.8	1.2	Negative	A	Negative	Negative	Negative	Negative		Normal
Savannah	S-2168	33	Female	4.47	13.7	38.1	85.1	27.8	36.1	12.2	42.8	525	3.59	2.09	0.35	3.19	0.29	0.11	34.7	5.8	52.8	4.8	1.9	Negative	A	Negative	Negative	Negative	Negative		Normal
Savannah	S-2169	31	Male	6.47	16.9	49.9	77.1	28.6	33.8	13.7	43.7	318	4.79	2.64	0.39	1.08	0.03	0.07	62.7	9.2	25.7	0.6	1.8	Positive	AS	Negative	Negative	Negative	Negative		Defect
Savannah	S-2170	30	Female	4.67	14.2	40	85.6	29.6	35.6	12.8	45.4	265	4.84	1.66	0.39	3.27	0.05	0.04	30.7	7.2	60.3	1	0.8	Negative	A	Negative	Negative	Negative	Negative		Normal
Savannah	S-2171	27	Female	5.03	15.1	42.4	84.3	29.8	35.7	11.8	41.2	351	7.15	1.86	0.33	1.64	0.06	0.08	46.8	8.3	41.5	1.4	2	Negative	A	Negative	Negative	Negative	Negative		Normal
Savannah	S-2172	27	Female	4.91	13.8	38.7	78.8	28.3	35.7	11.8	38.6	243	4.71	2.75	0.57	1.35	0.09	0.13	56.3	11.7	27.5	1.8	2.7	Negative	A	Negative	Negative	Negative	Negative		Normal
Savannah	S-2173	29	Female	5.72	14.6	42.5	74.2	24.1	34.3	13.4	40.3	314	6.51	3.38	0.66	3.37	0.57	0.12	41.7	8.1	41.6	7.1	1.5	Negative	A	Negative	Negative	Negative	Negative		Normal
Savannah	S-2174	27	Female	4.91	14.9	42.8	87	27.3	34.9	12.8	45.4	171	7.67	1.51	0.27	1.62	0.19	0.1	40.8	7.2	43.9	5.3	2.8	Negative	A	Negative	Negative	Negative	Negative		Normal
Savannah	S-2175	30	Female	4.34	11.9	33.2	76.6	23.8	35.7	14.5	45.4	286	5.35	3.1	0.35	2.36	0.08	0.12	51.7	5.9	39.1	1.3	2	Negative	A	Negative	Negative	Negative	Negative		Normal
Savannah	S-2176	26	Male	5.5	16	45.3	82.4	21	35.2	12.5	42	376	6.07	2.11	0.44	1.91	0.05	0.08	45.9	9.7	41.7	1.1	1.6	Negative	A	Negative	Negative	Negative	Negative		Normal
Savannah	S-2177	25	Female	4.81	11.7	34.6	71.9	31.1	33.7	15.1	43.7	508	9.7	2.12	0.4	2.38	0.08	0.09	41.9	7.8	47	1.6	1.7	Negative	A	Negative	Negative	Negative	Negative		Normal
Savannah	S-2178	25	Female	4.96	13.1	37.4	75.3	31.3	35	13.6	42	284	5.4	1.82	0.5	3.16	0.36	0.06	30.8	8.4	53.6	6.2	1	Negative	A	Negative	Negative	Negative	Negative		Normal
Savannah	S-2179	21	Female	4.77	14.3	40.3	84.5	29.6	35.4	12	42	345	5.79	2.04	0.31	1.06	1.87	0.07	38.3	5.8	19.7	35	1.2	Negative	A	Negative	Negative	Negative	Negative		Normal
Savannah	S-2180	25	Female	4.18	12.6	35.9	85.8	29.6	35.1	12.1	43.7	207	4.83	2.45	0.54	1.89	0.06	0.07	48.9	10.8	37.8	1.2	1.3	Negative	A	Negative	Negative	Negative	Negative		Normal
Savannah	S-2181	25	Female	4.44	12.2	34.6	78.1	32.7	35.1	11.9	38.6	318	5.6	2	0.3	1.63	0.09	0.06	49.2	7.4	39.8	2.2	1.4	Negative	A	Negative	Negative	Negative	Negative		Normal
Savannah	S-2182	25	Female	4.45	14.2	39.5	88.8	28.4	35.8	11.2	42	333	6.06	2.21	0.41	2.32	0.09	0.08	43.1	8	45.6	1.8	1.5	Negative	A	Negative	Negative	Negative	Negative		Normal
Savannah	S-2183	25	Female	4.87	14.1	40	82.1	28	35.1	12.7	42.8	284	6.16	2.11	0.3	1.39	0.03	0.08	54	7.7	35.5	0.9	1.9	Negative	A	Negative	Negative	Negative	Negative		Normal
Savannah	S-2184	25	Male	6.55	14.8	44.5	68	21.4	33.2	12.3	34.4	193	5.9	2.18	0.57	1.71	0.03	0.07	47.8	12.4	37.5	0.7	1.6	Negative	A	Negative	Negative	Negative	Negative		Normal
Savannah	S-2185	25	Male	5.93	16.9	48.8	82.2	28.8	34.7	13.7	46.2	165	3.38	2.31	0.48	1.1	0.15	0.05	56.6	11.8	26.9	3.6	1.1	Negative	A	Negative	Negative	Negative	Negative		Normal
Savannah	S-2186	25	Male	5.53	15.6	43.9	79.5	27.5	35.5	12.3	40.3	286	4.77	1.89	0.83	1.69	0.1	0.07	41.1	18.2	36.9	2.3	1.5	Negative	A	Negative	Negative	Negative	Negative		Normal
Savannah	S-2187	36	Male	5.74	16.1	45.8	79.9	26.6	35.1	12.3	40.3	212	4.43	2.74	0.43	2.45	0.08	0.1	47.4	7.4	42.2	1.3	1.7	Negative	A	Negative	Negative	Negative	Negative		Normal
Savannah	S-2188	36	Male	6.86	13.9	43	62.6	32.8	32.4	17.2	42.8	140	4.2	1.74	0.41	2.2	0.06	0.05	39.1	9.1	49.4	1.3	1.1	Negative	A	Negative	Negative	Negative	Negative		Normal
Savannah	S-2189	42	Male	5.88	16.4	46.9	79.7	27.3	35	13.5	43.7	260	3.66	2.27	0.43	1.89	0.09	0.07	47.8	9	39.8	1.9	1.5	Negative	A	Negative	Negative	Negative	Negative		Normal
Savannah	S-2190	28	Male	6.38	17.9	50.4	79	32.6	35.6	12	38.6	255	3.42	1.48	0.31	1.73	0.11	0.04	40.2	8.3	47.5	2.9	1.1	Negative	A	Negative	Negative	Negative	Negative		Normal
Savannah	S-2191	30	Female	4.6	13.4	39	84.8	26.9	34.4	12.8	45.4	180	4.26	1.66	0.39	3.27	0.05	0.04	30.7	7.2	60.3	1	0.8	Negative	A	Negative	Negative	Negative	Negative		Normal
Savannah	S-2192	27	Female	4.96	14.3	41.4	83.5	32.5	34.5	11.8	41.2	266	6.57	1.86	0.33	1.64	0.06	0.08	46.8	8.3	41.5	1.4	2	Negative	A	Negative	Negative	Negative	Negative		Normal
Savannah	S-2193	27	Female	4.84	13	37.8	78	29.5	34.4	11.8	38.6	158	4.13	2.75	0.57	1.35	0.09	0.13	56.3	11.7	27.5	1.8	2.7	Negative	A	Negative	Negative	Negative	Negative		Normal
Savannah	S-2194	20	Male	5.65	13.8	41.5	73.4	28.6	33.3	13.4	40.3	229	5.93	3.38	0.66	3.37	0.57	0.12	41.7	8.1	41.6	7.1	1.5	Negative	A	Negative	Negative	Negative	Negative		Normal
Savannah	S-2195	27	Female	4.84	14.1	41.7	86.2	26.7	33.8	12.8	45.4	256	7.09	1.51	0.27	1.62	0.19	0.1	40.8	7.2	43.9	5.3	2.8	Negative	A	Negative	Negative	Negative	Negative		Normal
Savannah	S-2196	30	Female	4.27	11.1	32.4	75.8	27.9	34.3	14.5	45.4	201	4.77	3.1	0.35	2.36	0.08	0.12	51.7	5.9	39.1	1.3	2	Negative	A	Negative	Negative	Negative	Negative		Normal
Savannah	S-2249	29	Female	4.63	11.7	35.8	77.3	30.8	32.7	11.2	35.3	296	4.4	2.91	0.44	2.6	0.27	0.09	46.1	6.9	41.2	4.3	1.5	Negative	A	Negative	Negative	Negative	Negative		Normal
Savannah	S-2197	25	Female	4.51	11.2	33.9	75.1	27.5	33.1	13.6	43.7	199	7.85	2.2	0.36	2.29	0.08	0.08	43.9	7.3	45.6	1.6	1.6	Negative	A	Negative	Negative	Negative	Negative		Normal
Savannah	S-2198	25	Female	5.01	14.4	42.4	84.6	28.2	34	13.1	41.2	247	4.7	2.14	0.32	2.05	0.25	0.07	44.3	6.6	42.5	5.1	1.5	Negative	A	Negative	Negative	Negative	Negative		Normal
Savannah	S-2239	25	Female	4.83	11.7	34.7	71.9	26.5	33.7	15.1	43.7	423	9.12	2.12	0.4	2.38	0.08	0.09	41.9	7.8	47	1.6	1.7	Negative	A	Negative	Negative	Negative	Negative		Normal
Savannah	S-2240	25	Female	4.66	13.7	38.7	83	26.7	35.4	13.6	42	199	4.82	1.82	0.5	3.16	0.36	0.06	30.8	8.4	53.6	6.2	1	Negative	A	Negative	Negative	Negative	Negative		Normal
Savannah	S-2254	25	Female	4.63	12.4	37.9	81.8	30	32.7	13.3	47.9	305	3.52	2.25	0.44	1.89	0.08	0.09	47.4	9.2	39.9	1.6	1.9	Negative	A	Negative	Negative	Negative	Negative		Normal
Savannah	S-2241	21	Female	4.97	12.6	38	76.4	29.1	33.2	12	42	260	5.21	2.04	0.31	1.06	1.87	0.07	38.3	5.8	19.7	35	1.2	Negative	A	Negative	Negative	Negative	Negative		Normal
Savannah	S-2242	25	Female	4.58	12	35.6	77.8	29.3	33.7	12.1	43.7	292	4.25	2.45	0.54	1.89	0.06	0.07	48.9	10.8	37.8	1.2	1.3	Negative	A	Negative	Negative	Negative	Negative		Normal
Savannah	S-2243	25	Female	4.6	13.1	39.1	85.1	30.2	33.5	11.9	38.6	233	5.02	2	0.3	1.63	0.09	0.06	49.2	7.4	39.8	2.2	1.4	Negative	A	Negative	Negative	Negative	Negative		Normal
Savannah	S-2244	25	Female	5.03	13.5	39.6	78.8	27.4	34.1	11.2	42	248	5.48	2.21	0.41	2.32	0.09	0.08	43.1	8	45.6	1.8	1.5	Negative	A	Negative	Negative	Negative	Negative		Normal
Savannah	S-2245	33	Male	5.16	13.7	41.1	79.7	26.9	33.3	12.7	42.8	199	5.58	2.11	0.3	1.39	0.03	0.08	54	7.7	35.5	0.9	1.9	Negative	A	Negative	Negative	Negative	Negative		Normal
Savannah	S-2246	31	Male	4.93	12.7	37.6	76.2	19.3	33.8	9.5	35.3	186	5.62	2.4	0.4	2.8	0.51	0.07	38.8	6.5	45.4	8.2	1.1	Negative	A	Negative	Negative	Negative	Negative		Normal
Savannah	S-2247	22	Female	4.82	13.7	40.9	84.9	29.1	33.5	9.7	35.3	303	4.88	2.1	0.17	2.98	0.11	0.1	38.5	3.1	54.7	2	1.7	Negative	A	Negative	Negative	Negative	Negative		Normal
Savannah	S-2248	26	Female	4.63	11.7	35.8	77.3	26.4	32.7	11.6	37.8	178	4.64	2.81	0.55	3.07	0.05	0.18	42.2	8.2	46.1	0.8	2.7	Negative	A	Negative	Negative	Negative	Negative		Normal
Savannah	S-2253	24	Female	4.51	11.2	33.9	75.1	27.8	33.1	11.7	40.3	312	3.05	2.09	0.34	1.65	0.08	0.07	49.6	7.9	39.1	1.8	1.6	Negative	AC	Negative	Negative	Negative	Negative		Normal
Savannah	S-2199	25	Female	5.01	14.4	42.4	84.6	26	34	11.9	42	279	6.86	1.83	0.85	2.44	0.11	0.09	34.4	15.9	45.9	2.1	1.7	Negative	A	Negative	Negative	Negative	Negative		Normal
Savannah	S-2200	24	Female	4.83	11.7	34.7	71.9	37.3	33.7	11.8	36.1	177	5.99	2.52	0.47	2.74	0.04	0.07	43.3	8.1	46.8	0.6	1.2	Negative	A	Negative	Negative	Negative	Negative		Normal
Savannah	S-2201	26	Female	4.66	13.7	38.8	83	28.9	35.4	12.9	44.5	368	6.99	2.86	0.5	3.01	0.03	0.17	43.4	7.6	45.9	0.5	2.6	Negative	A	Negative	Negative	Negative	Negative		Normal
Savannah	S-2202	26	Female	4.63	12.4	37.9	81.8	32.6	32.7	13.7	47	171	4.65	1.46	0.33	1.61	0.17	0.09	40	9	43.7	4.7	2.6	Negative	A	Negative	Negative	Negative	Negative		Normal
Savannah	S-2250	28	Female	4.97	12.6	38	76.4	27.2	33.2	11.4	40.3	181	3.68	2.19	0.28	2.09	0.1	0.06	46.4	6	44.2	2.1	1.3	Negative	A	Negative	Negative	Negative	Negative		Normal
Savannah	S-2251	20	Female	4.58	12	35.6	77.8	33.5	33.7	12.2	43.7	250	7.07	3.14	0.41	1.42	0.1	0.12	60.6	7.8	27.3	1.9	2.4	Negative	A	Negative	Negative	Negative	Negative		Normal
Savannah	S-2252	27	Female	4.6	13.1	39.1	85.1	28.3	33.5	11.4	37	289	6.6	2.64	0.39	1.08	0.03	0.07	62.7	9.2	25.7	0.6	1.8	Negative	A	Positive	Negative	Negative	Negative		Normal
Savannah	S-2203	26	Female	5.03	13.5	39.6	78.8	30.6	34.1	15.4	47.9	161	4.26	1.97	0.4	1.72	0.06	0.05	47.2	9.4	40.8	1.5	1.1	Negative	A	Negative	Negative	Negative	Negative		Normal
Savannah	S-2204	40	Male	5.16	13.7	41.1	79.7	28.7	33.3	12.9	41.2	190	5.15	2.17	0.29	2.04	0.09	0.08	46.4	6.3	43.6	2	1.7	Negative	A	Negative	Negative	Negative	Negative		Normal
Savannah	S-2205	26	Female	4.93	12.7	37.6	76.2	28.1	33.8	12.8	46.2	230	3.04	3.08	0.38	1.29	0.07	0.07	62.9	7.7	26.4	1.5	1.5	Negative	A	Negative	Negative	Negative	Negative		Normal
Savannah	S-2206	24	Female	4.82	13.7	40.9	84.9	27.8	33.5	11.5	38.6	256	6.49	2.44	0.44	1.84	0.09	0.08	49.9	9	37.6	1.8	1.7	Negative	A	Negative	Negative	Negative	Negative		Normal
Savannah	S-2207	26	Female	4.24	12.3	37.4	88.1	30.3	32.9	13.5	44.5	262	6.36	2.51	0.88	4.68	0.69	0.1	28.4	9.9	52.9	7.7	1.1	Negative	A	Negative	Negative	Negative	Negative		Normal
Savannah	S-2208	28	Female	3.57	9.4	30.1	84.3	29.7	31.2	11.7	37.8	197	4.5	2.55	0.24	0.49	0.2	0.07	71.7	6.7	13.8	5.7	2.1	Negative	A	Negative	Negative	Negative	Negative		Normal
Savannah	S-2209	42	Male	5.71	12.5	39.3	68.9	25.9	31.8	11.7	42	237	6.15	2.09	0.47	3.19	0.1	0.08	35.2	8	53.8	1.6	1.4	Negative	A	Negative	Negative	Negative	Negative		Normal
Savannah	S-2210	25	Female	4.97	13	38.9	78.2	28.6	33.4	13.6	43.7	199	7.85	2.2	0.36	2.29	0.08	0.08	43.9	7.3	45.6	1.6	1.6	Negative	A	Negative	Negative	Negative	Negative		Normal
Savannah	S-2267	40	Male	5.15	13.5	40.5	78.7	24.5	33.3	8.4	30.2	200	3.97	2.36	0.35	1.59	0.15	0.09	52	7.7	35	3.4	1.9	Negative	A	Negative	Negative	Negative	Negative		Normal
Savannah	S-2268	28	Female	4.78	11.7	35.8	74.8	21.2	32.7	9.4	32.8	217	3.53	2.28	0.18	1.49	0.06	0.09	55.6	4.5	36.3	1.3	2.3	Negative	A	Negative	Negative	Negative	Negative		Normal
Savannah	S-2269	26	Male	5.32	13.3	40.1	75.4	27.9	33.2	9.8	38.6	325	2.79	1.8	0.35	0.72	0.44	0.05	53.9	10.3	21.3	12.9	1.6	Negative	A	Negative	Negative	Negative	Negative		Normal
Savannah	S-2274	25	Male	5.66	14.6	43.8	77.3	29.4	33.4	12.8	36.1	132	2.38	1.96	0.35	1.9	0.1	0.06	44.9	8.1	43.4	2.3	1.3	Negative	A	Negative	Negative	Negative	Negative		Normal
Savannah	S-2275	26	Female	4.36	13	37.9	86.9	28.2	34.3	12.4	42	207	6.68	1.63	0.33	1.61	0.12	0.03	43.8	8.9	43.2	3.3	0.8	Negative	A	Negative	Negative	Negative	Negative		Normal
Savannah	S-2276	25	Female	4.36	13.1	38.2	87.7	27.5	34.3	12	39.5	234	4.17	1.75	0.36	2.43	0.02	0.06	37.8	7.9	52.6	0.4	1.3	Negative	A	Negative	Negative	Negative	Negative		Normal
Savannah	S-2277	21	Male	5.26	13	38.2	72.7	30.1	34	12.4	42	207	6.68	1.63	0.33	1.61	0.12	0.03	43.8	8.9	43.2	3.3	0.8	Negative	A	Negative	Negative	Negative	Negative		Normal
Savannah	S-2278	26	Male	5.3	13.3	40.2	75.8	27	33.1	12.5	42	291	5.49	2.11	0.44	1.91	0.05	0.08	45.9	9.7	41.7	1.1	1.6	Negative	A	Negative	Negative	Negative	Negative		Normal
Savannah	S-2279	28	Female	4.69	12.7	37.5	79.9	26.6	33.9	13.5	43.7	175	3.08	2.27	0.43	1.89	0.09	0.07	47.8	9	39.8	1.9	1.5	Negative	A	Negative	Negative	Negative	Negative		Normal
Savannah	S-2222	25	Male	5.19	14.2	42.4	81.7	21	33.5	11.7	42	237	6.15	2.09	0.47	3.19	0.1	0.08	35.2	8	53.8	1.6	1.4	Negative	A	Negative	Negative	Negative	Negative		Normal
Savannah	S-2223	26	Female	4.43	10.5	32.6	73.6	29.5	32.2	8.8	33.6	281	2.97	2.55	0.24	0.49	0.2	0.07	71.7	6.7	13.8	5.7	2.1	Negative	A	Negative	Negative	Negative	Negative		Normal
Savannah	S-2224	26	Male	5.46	13.8	42	76.9	29.1	32.9	9.8	35.3	374	3.53	2.31	0.48	1.1	0.15	0.05	56.6	11.8	26.9	3.6	1.1	Negative	A	Negative	Negative	Negative	Negative		Normal
Savannah	S-2225	25	Female	4.74	10.9	33.7	71.1	26.9	32.3	16.2	46.2	231	5.76	1.91	0.4	2.53	0.13	0.06	38	7.9	50.4	2.6	1.1	Negative	A	Negative	Negative	Negative	Negative		Normal
Savannah	S-2226	25	Female	4.89	12.3	36.4	74.5	25.7	33.8	12.3	40.3	290	4.73	3.04	0.33	2.43	0.06	0.1	51	5.6	40.7	1	1.7	Negative	A	Negative	Negative	Negative	Negative		Normal
Savannah	S-2227	25	Female	4.7	13.5	39.3	83.7	29.8	34.3	13.5	44.5	192	6.75	7.39	1.02	2.79	0.09	0.2	64.2	8.9	24.3	0.8	1.8	Negative	A	Negative	Negative	Negative	Negative		Normal
Savannah	S-2228	25	Female	4.11	11.8	34.9	85	29.1	33.8	13.7	42	279	5.92	1.95	0.37	2.67	0.04	0.08	38.3	7.3	51.9	0.9	1.6	Negative	A	Negative	Negative	Negative	Negative		Normal
Savannah	S-2270	25	Female	4.37	11.4	33.8	77.3	27.6	33.7	8.8	35.3	204	4.79	2.78	0.38	1.99	0.14	0.06	52	7.2	37.1	2.6	1.1	Negative	A	Negative	Negative	Negative	Negative		Normal
Savannah	S-2271	24	Female	4.38	13.4	38.5	88	29.8	34.8	10.4	37	182	6.16	3.11	0.64	2.34	0.53	0.08	46.4	9.6	35	7.8	1.2	Negative	A	Negative	Negative	Negative	Negative		Normal
Savannah	S-2272	25	Female	4.8	13.3	39	81.3	28.4	34.1	10	37	299	4.24	2.11	0.34	2.19	0.14	0.03	43.8	7	45.9	2.8	0.5	Negative	AC	Negative	Negative	Negative	Negative		Normal
Savannah	S-2273	25	Male	5.62	16.2	49	87.3	30.1	33	13	42.8	221	4.18	2.55	0.6	3.02	0.48	0.12	37.7	8.9	44.7	7	1.7	Negative	A	Negative	Negative	Negative	Negative		Normal
Savannah	S-2229	29	Male	5.15	14.3	44.3	86.1	28.6	32.2	12.4	38.6	198	5.33	2.54	0.42	2.29	0.08	0.11	46.9	7.7	42	1.4	2	Negative	A	Negative	Negative	Negative	Negative		Normal
Savannah	S-2219	34	Male	5.89	13	40.1	68.1	29.3	32.4	11.5	38.6	256	6.49	2.44	0.44	1.84	0.09	0.08	49.9	9	37.6	1.8	1.7	Negative	A	Negative	Negative	Negative	Negative		Normal
Savannah	S-2230	29	Male	5.88	15.8	46.3	78.7	25.3	34.1	12.6	40.3	183	3.32	2.06	0.39	1.99	0.05	0.08	45	8.6	43.5	1.2	1.7	Negative	A	Negative	Negative	Negative	Negative		Normal
Savannah	S-2231	24	Male	5.45	14	40.5	74.3	27	34.6	12.7	46.2	245	5.5	2.36	0.34	1.31	0.24	0.08	54.4	7.9	30.3	5.6	1.8	Negative	A	Negative	Negative	Negative	Negative		Normal
Savannah	S-2232	25	Female	4.84	13.8	40.8	84.2	28.4	33.9	11.9	43.7	222	5.87	2.12	0.34	1.77	0.64	0.09	42.9	6.9	35.6	12.8	1.8	Negative	A	Negative	Negative	Negative	Negative		Normal
Savannah	S-2233	25	Female	5.33	15.4	45.7	85.7	30.1	33.7	11.6	35.3	158	4.43	1.43	0.52	3.75	0.06	0.07	24.5	8.9	64.3	1.1	1.2	Negative	A	Negative	Negative	Negative	Negative		Normal
Savannah	S-2257	23	Male	6.1	15.7	47.3	77.6	23.4	33.2	11.5	39.5	267	4.06	2.64	0.39	1.08	0.03	0.07	62.7	9.2	25.7	0.6	1.8	Negative	A	Positive	Negative	Negative	Negative		Normal
Savannah	S-2234	31	Male	6.02	16.8	49.8	82.7	31.5	33.7	13	41.2	118	5.98	2.51	0.55	3.95	0.13	0.11	34.7	7.6	54.3	1.8	1.6	Negative	A	Negative	Negative	Negative	Negative		Normal
Savannah	S-2235	25	Female	5.08	15.5	44.8	88.1	21.3	34.6	11.8	39.5	208	4.75	2.15	0.37	1.86	0.07	0.05	47.6	8.2	41.4	1.6	1.2	Negative	A	Negative	Negative	Negative	Negative		Normal
Savannah	S-2236	31	Male	5.64	15.6	46	81.6	29.1	33.9	11.9	40.3	152	5.57	1.76	0.66	2.55	0.07	0.09	34.3	12.8	49.8	1.3	1.8	Negative	A	Negative	Negative	Negative	Negative		Normal
Savannah	S-2237	25	Male	6.46	15.7	47.8	74	24.9	32.8	13.1	39.5	213	5.54	2.26	0.49	1.56	0.38	0.07	47.5	10.3	32.9	7.9	1.4	Negative	A	Negative	Negative	Negative	Negative		Normal
Savannah	S-2238	25	Male	5.68	16.2	47.6	83.8	21.3	34	14.3	45.4	170	5.02	3.2	0.61	4.53	0.09	0.09	37.6	7.1	53.2	1	1.1	Negative	A	Negative	Negative	Negative	Negative		Normal
Savannah	S-2255	25	Female	4.82	13.7	40.4	83.9	30.9	33.9	14.3	47.9	306	4.94	1.94	0.3	1.9	0.06	0.06	45.5	7.1	44.6	1.4	1.4	Negative	A	Negative	Negative	Negative	Negative		Normal
Savannah	S-2256	32	Male	5.62	16.2	49	87.3	26.1	33	12.8	39.5	284	3	1.98	0.34	2.53	0.09	0.08	39.4	6.7	50.6	1.8	1.5	Negative	A	Negative	Negative	Negative	Negative		Normal
Savannah	S-2258	32	Male	5.15	14.3	44.3	86.1	29.4	32.2	12.6	44.5	250	5.37	2.15	0.41	3.19	0.04	0.1	36.6	6.9	54.1	0.7	1.7	Negative	A	Negative	Negative	Negative	Negative		Normal
Savannah	S-2259	24	Female	4.95	14.1	44	88.9	26.6	32	9.5	35.3	186	5.62	2.4	0.4	2.8	0.51	0.07	38.8	6.5	45.4	8.2	1.1	Negative	A	Negative	Negative	Negative	Negative		Normal
Savannah	S-2260	25	Male	5.33	14.1	43.6	81.8	29.1	32.3	9.7	35.3	303	4.88	2.1	0.17	2.98	0.11	0.1	38.5	3.1	54.7	2	1.7	Negative	A	Negative	Negative	Negative	Negative		Normal
Savannah	S-2211	25	Female	4.11	13.2	37.3	90.7	28.2	35.4	13.1	41.2	247	4.7	2.14	0.32	2.05	0.25	0.07	44.3	6.6	42.5	5.1	1.5	Negative	A	Negative	Negative	Negative	Negative		Normal
Savannah	S-2212	25	Female	4.86	15.2	42.6	87.6	26.9	35.7	11.9	42	279	6.86	1.83	0.85	2.44	0.11	0.09	34.4	15.9	45.9	2.1	1.7	Negative	A	Negative	Negative	Negative	Negative		Normal
Savannah	S-2213	24	Female	4.05	12.2	37.1	91.6	27.7	32.9	11.8	36.1	177	5.99	2.52	0.47	2.74	0.04	0.07	43.3	8.1	46.8	0.6	1.2	Negative	A	Negative	Negative	Negative	Negative		Normal
Savannah	S-2214	21	Male	5.64	15.2	46	81.5	29.1	33.1	12.9	44.5	368	6.99	2.86	0.5	3.01	0.03	0.17	43.4	7.6	45.9	0.5	2.6	Negative	A	Negative	Negative	Negative	Negative		Normal
Savannah	S-2215	26	Female	4.91	13.7	40.4	82.2	30.9	33.9	13.7	47	171	4.65	1.46	0.33	1.61	0.17	0.09	40	9	43.7	4.7	2.6	Negative	A	Negative	Negative	Negative	Negative		Normal
Savannah	S-2263	32	Male	5.42	15.1	44.6	82.3	26.1	33.9	11.2	48.4	275	4.4	3.03	0.36	1.47	0.04	0.07	61	7.3	29.6	0.7	1.4	Negative	A	Negative	Negative	Negative	Negative		Normal
Savannah	S-2264	40	Male	5.07	16.2	47.5	93.6	29.7	34.1	10.9	46.4	224	7.14	4.01	0.65	2.82	0.13	0.07	52.3	8.5	36.7	1.6	0.9	Negative	A	Negative	Negative	Negative	Negative		Normal
Savannah	S-2216	26	Female	4.55	14.7	43.5	95.7	25.9	33.8	15.4	47.9	161	4.26	1.97	0.4	1.72	0.06	0.05	47.2	9.4	40.8	1.5	1.1	Negative	A	Negative	Negative	Negative	Negative		Normal
Savannah	S-2217	27	Female	4.99	13.1	41.4	83	29.6	31.6	12.9	41.2	190	5.15	2.17	0.29	2.04	0.09	0.08	46.4	6.3	43.6	2	1.7	Negative	A	Negative	Negative	Negative	Negative		Normal
Savannah	S-2218	26	Female	5.27	15.2	46.3	87.9	34.1	32.8	12.8	46.2	230	3.04	3.08	0.38	1.29	0.07	0.07	62.9	7.7	26.4	1.5	1.5	Negative	A	Negative	Negative	Negative	Negative		Normal
Savannah	S-2262	27	Male	5.49	15.4	44.4	80.9	31.1	34.7	9.5	33.6	295	3.49	2.3	0.26	1.3	0.11	0.1	56.7	6.3	32	2.7	2.3	Negative	A	Negative	Negative	Negative	Negative		Normal
Savannah	S-2220	37	Male	5.45	15.1	44.5	81.7	26.9	33.9	13.5	44.5	262	6.36	2.51	0.88	4.68	0.69	0.1	28.4	9.9	52.9	7.7	1.1	Negative	A	Negative	Negative	Negative	Negative		Normal
Savannah	S-2221	26	Male	6.47	17.4	51.3	79.3	28.8	33.9	11.7	37.8	197	4.5	2.55	0.24	0.49	0.2	0.07	71.7	6.7	13.8	5.7	2.1	Negative	A	Negative	Negative	Negative	Negative		Normal
Savannah	S-2261	22	Male	5.45	15.1	44.5	81.7	23	33.9	9.7	36.1	205	3.52	2.07	0.2	1.73	0.02	0.08	50.5	4.8	42.3	0.5	1.9	Positive	AS	Negative	Negative	Negative	Negative		Normal
Savannah	S-2265	34	Male	5.43	15.2	44.3	81.6	28.5	34.3	10.2	39.5	260	2.68	1.91	0.25	0.83	0.2	0.07	58.5	7.7	25.5	6.2	2.1	Negative	A	Negative	Negative	Negative	Negative		Normal
Savannah	S-2266	28	Male	5.81	15.6	45.8	78.9	29.2	34	10.2	35.3	277	4.81	2.69	0.52	1.93	0.18	0.06	50.1	9.6	35.8	3.3	1.2	Negative	AC	Negative	Negative	Negative	Negative		Normal

## Sheet: Data (Chemistry)
StudyZone	Part_ID	Gender	Albumin	ALP	BID	BIT	TChol	Cre	AST	ALT	GGT	HDL_C	LDL_C	Prot_T	Trig	Urea
Coastal Sav	CS-5117-19	Female	4.81117	91.5496	0.19296	0.82684	187.426	0.799	21.3869	20.5138	18.5091	71.939	105.873	7.70126	48.0677	20.9285
Coastal Sav	CS-5677-19	Female	4.01691	73.2846	0.24792	0.83312	209.286	0.63962	26.71	20.6799	27.8838	78.7065	107.308	7.12232	116.355	21.164
Coastal Sav	CS-5103-19	Female	4.34252	86.2348	0.26029	0.82874	207.233	0.62348	15.3476	24.32	17.7237	81.3373	103.561	7.09172	111.676	22.027
Coastal Sav	CS-5034-19	Female	4.09779	54.21	0.15123	0.74487	193.836	0.684795	20.8489	34.32	31.1572	54.238	129.503	7.0019	50.4753	18.5855
Coastal Sav	CS-5077-19	Female	4.0715	44.52	0.14938	0.67612	164.951	0.67864	25.4327	21.182	17.5575	50.0765	101.822	6.93812	65.2648	12.8424
Coastal Sav	CS-5080-19	Female	4.18158	72.8701	0.25886	0.89162	208.073	0.66633	32.65	15.8079	31.8024	62.0239	124.322	8.16131	108.635	19.0897
Coastal Sav	CS-5146-19	Female	4.12584	70.1674	0.19775	0.66389	200.593	0.660175	31.5748	12.2183	27.5102	61.8664	115.517	7.76395	116.049	14.2056
Coastal Sav	CS-5109-19	Female	4.21509	96.9374	0.1893	1.00949	201.626	0.65402	22.0321	6.49462	13.9351	57.71	124.423	7.38681	97.4635	16.3215
Coastal Sav	CS-5110-19	Female	4.14136	94.6941	0.19585	0.64069	193.748	0.647865	24.4311	11.8837	35.8347	61.5514	116.821	8.25522	76.8779	12.4375
Coastal Sav	CS-5116-19	Female	4.11252	73.7859	0.16473	0.7433	206.393	0.64171	26.3696	12.2101	32.3034	47.7385	133.396	8.07822	126.292	21.5534
Coastal Sav	CS-5118-19	Female	4.18714	86.2596	0.19303	0.6986	199.775	0.635555	24.2604	9.01251	21.7204	61.2364	121.398	7.39574	85.7065	20.6693
Coastal Sav	CS-5018-19	Female	4.12869	78.05	0.29834	0.51274	166.317	0.60478	31.1016	14.5081	26.2902	48.1663	105.595	5.6873	62.7781	22.2489
Coastal Sav	CS-5139-19	Female	3.53668	92.8247	0.26917	0.56893	150.471	0.689	21.9093	24.58	25.6053	42.9285	96.4734	6.90702	55.3441	15.3028
Coastal Sav	CS-5147-19	Female	4.09801	81.3383	0.13733	0.93557	154.368	0.66477	29.7256	16.2779	24.0118	57.94	83.1002	7.01597	66.6397	17.4112
Coastal Sav	CS-5056-19	Female	3.42626	66.9236	0.18994	0.55336	207.776	0.67669	20.4996	21.3708	22.3167	59.67	127.023	6.10446	105.415	21.3035
Coastal Sav	CS-5143-19	Female	4.04101	62.1	0.12125	0.5829	195.531	0.68861	21.9383	6.24903	20.914	49.4986	127.194	6.89356	94.1909	19.1958
Coastal Sav	CS-5152-19	Female	4.06025	67.5811	0.17934	0.73321	203.863	0.70053	22.9283	21.5828	33.6753	62.6859	120.583	7.93431	102.966	17.0881
Coastal Sav	CS-5074-19	Female	4.05337	74.7	0.2392	0.827079	148.538	0.72437	35.3768	22.8941	33.7539	56.9	81.5342	7.59161	50.5177	16.8727
Coastal Sav	CS-5779-19	Female	4.18065	70.3275	0.19054	0.74701	208.733	0.74821	21.5085	11.0239	30.8376	68.4	122.719	6.92704	88.0689	19.6573
Coastal Sav	CS-5664-19	Female	3.75367	58.5537	0.15487	0.88646	148.658	0.76013	29.7713	12.8305	20.1515	48.9	86.3888	7.07339	66.8445	16.5496
Coastal Sav	CS-5586-19	Female	4.34906	66.9901	0.16809	0.62832	162.722	0.0659	7.64533	5.3429	24.47	38.57	105.028	6.80324	95.6202	13.3268
Coastal Sav	CS-5012-19	Female	4.31689	86.2613	0.15362	0.63524	191.154	0.05663	9.25464	13.7187	24.1981	56.79	117.485	6.75191	84.3958	19.2485
Coastal Sav	CS-5112-19	Female	4.54046	77.295	0.19666	0.87972	181.551	0.03322	16.2641	6.72236	21.122	39.56	121.357	6.70057	103.171	20.1356
Coastal Sav	CS-5073-19	Female	4.49837	97.7673	0.16167	0.75411	138.463	0.05457	8.61059	16.7059	19.0679	48.5	79.5734	6.64924	51.947	14.9453
Coastal Sav	CS-5113-19	Female	4.72401	57.4957	0.24131	0.75278	119.075	0.05275	22.0159	18.3945	26.0075	58.6	48.45	6.5979	60.1226	21.4764
Coastal Sav	CS-5039-19	Female	3.91336	52.6358	0.22906	0.75151	161.774	0.03572	13.6713	15.7526	13.3235	46.6421	101.232	6.54657	69.4982	11.1781
Coastal Sav	CS-5007-19	Female	4.11932	87.0179	0.19002	0.7919	174.948	0.03045	13.5866	10.0709	17.5578	45.0968	114.196	6.49524	78.2738	19.756
Coastal Sav	CS-5925-19	Female	4.50984	61.8963	0.1286	0.70718	208.053	0.0253	13.4795	11.0539	16.0485	63.5515	121.091	6.4439	117.049	16.5982
Coastal Sav	CS-5136-19	Female	4.28686	92.7366	0.11797	0.72274	196.673	0.0162	12.2948	6.5772	18.5386	49.0063	126.501	6.39257	105.825	20.4502
Coastal Sav	CS-5076-19	Female	4.60188	71.4789	0.21032	1.00765	186.122	0.12596	25.4355	16.1737	26.3505	67.9	105.302	6.34123	64.6006	15.9609
Coastal Sav	CS-5138-19	Female	4.33366	93.2474	0.06735	0.54905	189.624	0.0284	16.0733	16.8822	22.4662	59.67	115.279	6.2899	73.3762	14.4778
Coastal Sav	CS-5069-19	Female	4.44631	72.0556	0.2477	0.72165	171.51	0.03532	19.488	22.7158	35.6306	68.65	93.4292	6.23857	47.1519	19.3164
Coastal Sav	CS-5044-19	Female	4.61201	52.7466	0.15873	1.16041	208.232	0.03066	25.3339	26.6897	33.1563	59.35	131.297	6.18723	87.9275	16.3049
Coastal Sav	CS-5094-19	Female	4.54145	80.0987	0.15963	1.02173	199.178	0.00389	15.734	12.197	15.8064	55.93	121.308	6.1359	109.703	18.482
Coastal Sav	CS-5036-19	Female	4.58621	66.1849	0.18517	0.54034	200.167	0.01611	15.1489	15.127	24.2129	68.45	116.021	5.59339	78.4787	17.7011
Coastal Sav	CS-5070-19	Female	4.5921	52.2834	0.1183	0.79722	206.797	0.01283	17.6777	8.1569	17.0327	60.666	122.68	5.49102	117.254	13.339
Coastal Sav	CS-5158-19	Female	4.51297	97.9146	0.12248	0.90603	206.981	0.05776	18.762	18.8396	25.7773	49.9606	134.235	7.25933	113.93	13.3722
Coastal Sav	CS-5053-19	Female	4.48004	59.1833	0.15955	0.96414	204.845	0.03172	20.3307	14.0356	25.3714	56.5034	127.381	5.97878	104.806	10.0337
Coastal Sav	CS-5045-19	Female	4.32	78.345	0.109	0.79981	151.707	0.309038	7.86736	4.78168	17.0968	55.2937	87.6967	6.9	43.5811	21.5405
Coastal Sav	CS-5079-19	Female	4.07	69.794	0.08721	0.59555	173.288	0.803231	13.844	11.2236	22.591	54.084	100.733	7.09	92.3567	20.5478
Coastal Sav	CS-5083-19	Female	4.05322	55.3956	0.1078	0.691725	150.137	0.083	30.2089	16.8393	19.7701	51.6646	85.8496	7.64598	63.1167	21.2917
Coastal Sav	CS-5017-19	Female	3.95424	52.3313	0.17442	1.0952	175.675	0.04195	16.0126	16.5823	26.7657	50.4549	106.438	7.16896	93.9099	18.2426
Coastal Sav	CS-5027-19	Female	4.15555	60.0984	0.11226	0.81724	141.156	0.05254	13.178	2.89146	17.667	63.4679	66.7477	6.10446	54.703	16.7102
Coastal Sav	CS-5584-19	Female	4.06174	54.9543	0.25685	0.72856	116.823	0.0491	14.6572	9.26814	16.4315	48.76	58.9636	6.89356	45.4962	22.4639
Coastal Sav	CS-5095-19	Female	3.90607	76.6369	0.3063	1.04218	128.886	0.0524	16.9952	26.9704	37.3278	66.99	48.6383	7.93431	66.2893	21.7355
Coastal Sav	CS-5086-19	Female	3.89828	87.1872	0.20685	1.0876	150.919	0.04334	20.8839	11.3511	34.576	75.6	63.9029	7.66461	57.0825	19.8109
Coastal Sav	CS-5749-19	Female	4.06311	83.5998	0.13745	1.0685	160.468	0.08732	14.3634	8.39244	24.234	65.98	82.9124	7.59161	57.8756	17.87
Coastal Sav	CS-5052-19	Female	4.14547	79.8264	0.25557	1.0494	175.148	0.1656	24.749	31.7857	39.8105	56.89	102.524	6.45004	78.6688	22.7802
Coastal Sav	CS-5016-19	Female	4.38444	64.6408	0.1756	1.07124	184.135	0.03533	20.0347	26.6795	28.1849	77.4797	88.763	6.92704	89.4619	13.5261
Coastal Sav	CS-5010-19	Female	4.33857	61.8158	0.16788	0.8789	188.987	0.05231	12.0821	4.56233	32.1611	56.3258	112.61	7.07339	100.255	18.3383
Coastal Sav	CS-5015-19	Female	4.68287	86.7603	0.27954	0.68656	136.279	0.03436	17.5468	37.073	43.3062	48.69	75.3789	6.80324	61.0482	16.042
Coastal Sav	CS-5098-19	Female	4.50887	88.3726	0.04978	0.62346	136.935	0.04171	15.1777	8.88166	19.4511	64.215	64.3513	7.39311	41.8414	21.4267
Coastal Sav	CS-5066-19	Female	4.51089	83.2652	0.1623	1.04628	160.068	0.02104	16.6689	4.19106	26.5194	64.8356	80.7051	6.59325	72.6345	15.4295
Coastal Sav	CS-5135-19	Female	4.59013	65.7357	0.18355	0.918558	147.721	0.03777	15.1051	10.1161	18.0958	65.4561	71.5792	7.8157	53.4277	15.1948
Coastal Sav	CS-5575-19	Female	4.39629	62.0223	0.22891	0.962461	135.221	0.00548	8.46454	14.8803	10.7197	66.0767	60.3002	6.58196	44.2209	17.3131
Coastal Sav	CS-5033-19	Female	4.71345	74.76	0.30525	1.00636	137.378	0.01874	29.7127	20.1858	12.6521	66.6972	59.6782	7.38968	55.014	19.5616
Coastal Sav	CS-5101-19	Female	4.68427	59.8784	0.21986	1.09417	155.998	0.12255	14.2039	11.7145	22.5833	67.9383	74.7397	7.55004	66.6003	16.2224
Coastal Sav	CS-5085-19	Female	4.46471	63.2457	0.18403	0.79519	172.763	0.8117	14.508	16.5522	23.4423	58.3929	96.891	8.15665	87.3935	20.7405
Coastal Sav	CS-5050-19	Female	4.43815	53.7626	0.18071	0.63545	175.068	0.77726	9.82727	3.85175	17.0556	62.4689	96.9616	7.68749	78.1866	23.0731
Coastal Sav	CS-5068-19	Female	4.37449	68.862	0.13975	0.94932	189.525	0.8859	16.3279	8.34542	19.2982	65.8071	101.922	7.55606	108.98	21.0193
Coastal Sav	CS-5092-19	Female	4.37609	54.1122	0.1905	1.20126	201.192	0.87116	15.0607	10.9821	32.627	55.8769	123.96	6.26584	106.773	23.04
Coastal Sav	CS-5590-19	Female	4.43291	99.9688	0.1551	0.96685	199.053	0.8409	9.79846	12.887	13.6624	50.585	124.755	5.15737	118.566	19.3905
Coastal Sav	CS-5123-19	Female	4.48485	94.9094	0.30197	0.95058	206.43	0.8444	17.5479	12.7793	15.9066	49.5657	132.592	8.08327	121.359	17.7379
Coastal Sav	CS-5763-19	Female	4.48237	71.6494	0.19008	1.02931	179.366	0.83397	11.6056	2.62769	30.2582	73.9233	84.972	6.58244	102.352	19.4723
Coastal Sav	CS-5122-19	Female	4.27969	56.1116	0.11119	0.74138	140.562	0.98321	16.5985	16.4205	27.0177	68.5933	57.3796	6.90226	72.9455	22.6255
Coastal Sav	CS-5078-19	Female	4.43526	111.09	0.30509	0.9543	206.247	0.69756	21.0808	13.9888	35.84	53.981	134.287	7.11181	89.898	22.1174
Coastal Sav	CS-5003-19	Female	4.18591	78.2507	0.11578	1.01082	163.226	0.78984	15.0362	14.1434	30.7054	59.5606	83.1255	6.46317	102.698	18.9873
Coastal Sav	CS-5140-19	Female	3.95717	92.6501	0.21545	0.56882	134.285	0.77928	16.9199	10.397	15.3215	65.0248	59.3986	6.32	49.3079	20.5976
Coastal Sav	CS-5023-19	Female	4.64031	92.034	0.22062	0.63531	150.471	0.86808	12.4498	20.4741	35.4312	56.9304	79.4563	8.08949	70.4233	20.2894
Coastal Sav	CS-5554-19	Female	4.0504	75.749	0.136743	0.8921	184.187	0.67978	18.5606	16.6018	21.4941	56.8244	105.112	6.55224	111.253	20.689
Coastal Sav	CS-5093-19	Female	3.89	89.5478	0.219	0.813259	135.424	0.70301	19.4196	14.4308	31.5042	67.5923	57.4637	7.98076	51.8374	20.4825
Coastal Sav	CS-5006-19	Female	4.1913	74.2346	0.20721	0.8785	168.875	0.70053	18.5805	8.39301	19.081	50.4916	109.782	7.68798	43.0074	21.3635
Coastal Sav	CS-5019-19	Female	4.32104	71.7143	0.20408	0.676	121.587	0.77747	21.9441	16.6102	28.4284	35.9392	75.5716	6.84615	50.3792	19.8346
Coastal Sav	CS-5048-19	Female	4.08976	85.7806	0.30926	0.90396	129.162	0.60677	20.3615	23.4549	32.1338	55.3683	63.0155	7.60967	53.8892	22.4905
Coastal Sav	CS-5035-19	Female	4.17488	64.9674	0.27369	0.74037	161.145	0.75776	22.1358	25.1611	33.1433	37.5232	107.22	6.48925	82.0084	20.5758
Coastal Sav	CS-5030-19	Female	4.43445	79.8707	0.18612	0.87305	209.2	0.99838	34.072	41.3646	81.696	46.2761	131.766	7.23978	155.79	23.0349
Coastal Sav	CS-5002-19	Female	4.86263	73.9326	0.36548	1.0269	173.375	1.24864	28.9424	27.5911	54.8885	66.767	86.4494	7.93715	100.793	21.346
Coastal Sav	CS-5051-19	Female	4.67359	72.2396	0.10302	1.08139	187.058	0.87611	24.2792	19.2441	27.6224	45.1733	123.865	8.29325	90.0992	22.4482
Coastal Sav	CS-5104-19	Female	4.79742	76.7426	0.10826	0.903103	175.481	0.86121	23.918	16.9281	23.2183	42.5126	109.001	8.087	119.836	16.0314
Coastal Sav	CS-5047-19	Female	4.39178	86.9568	0.26784	0.53925	142.451	0.68599	17.7491	7.55913	24.7052	71.34	63.9567	7.01177	35.772	16.1599
Coastal Sav	CS-5075-19	Female	4.22016	72.6915	0.05303	0.9587	129.931	0.77308	18.498	16.8124	31.7438	40.5582	71.4321	7.33513	89.7016	20.6321
Coastal Sav	CS-5626-19	Female	4.07976	75.8234	0.24332	0.64195	162.065	0.91936	27.9368	28.4992	26.3242	46.6304	95.9678	6.32376	97.336	21.7032
Coastal Sav	CS-5127-19	Female	4.50124	77.378	0.134482	0.63426	140.31	0.99544	23.7868	22.0574	41.2156	44.4018	83.3102	7.59354	62.9914	22.5933
Coastal Sav	CS-5013-19	Female	4.22967	87.4481	0.136017	0.523967	147.485	0.73527	25.5854	39.6203	41.3165	41.087	89.2027	7.16127	85.9788	22.4048
Coastal Sav	CS-5162-19	Female	4.20357	71.8205	0.27842	1.04487	158.989	1.06639	25.6065	15.0611	33.8483	57.6615	82.0778	7.13784	96.2503	19.813
Coastal Sav	CS-5150-19	Female	3.6371	53.2718	0.15875	0.32831	149.436	0.66891	17.3058	23.8967	28.8865	35.7625	103.081	6.66935	52.9633	14.2702
Coastal Sav	CS-5142-19	Female	3.95231	79.1551	0.18818	0.75264	179.863	0.65937	23.2691	15.7795	42.9165	61.8819	109.117	6.59532	44.3204	19.5944
Coastal Sav	CS-5005-19	Female	4.24429	80.1119	0.1211	0.82935	157.038	0.9906	27.9406	22.4702	23.4181	47.3704	99.9311	6.99389	48.6814	20.5633
Coastal Sav	CS-5105-19	Female	3.57246	75.8915	0.09089	0.63158	125.057	0.93716	10.5111	7.96147	12.1577	45.1602	70.5347	5.67887	46.8126	19.42
Coastal Sav	CS-5133-19	Female	4.06255	53.856	0.11409	0.651197	194.119	0.64193	22.8792	35.8251	47.7361	50.34	118.69	8.24979	125.441	17.7092
Coastal Sav	CS-5159-19	Female	4.53102	65.0567	0.29	1.1	178.3	0.92	28.6532	27.8	21.3693	51.2	110.565	7.6608	82.6735	11.2615
Coastal Sav	CS-5049-19	Female	3.76949	89.034	0.21227	0.83146	136.369	1.13	14.0901	13.5622	15.1563	67.52	58.6119	7.21	51.1863	19.5094
Coastal Sav	CS-5154-19	Female	4.64904	64.4245	0.30655	0.76093	184.597	0.89687	23.3432	19.0672	47.2015	65.7636	97.7057	7.32441	105.641	21.9323
Coastal Sav	CS-5153-19	Female	4.291	78.2072	0.18961	0.7101	191.734	1.07364	27.2377	20.2258	44.0503	69.0345	107.947	6.81925	73.7652	20.5371
Coastal Sav	CS-5004-19	Female	4.4048	92.9009	0.12511	0.72815	207.9	0.72581	27.7826	7.29269	21.5704	54.8204	130.246	8.2934	114.17	12.2254
Coastal Sav	CS-5021-19	Female	4.67102	77.9498	0.29812	0.685315	201.3	0.85517	22.726	8.68591	15.1279	59.8641	126.771	7.89314	73.3245	22.1351
Coastal Sav	CS-5031-19	Female	4.70136	77.9703	0.2869	1.05386	202.5	0.95109	24.7319	20.2922	38.6896	51.0938	123.305	7.93573	140.508	15.0287
Coastal Sav	CS-5141-19	Female	3.85202	76.5089	0.23973	1.0851	158.55	0.80756	15.5546	10.5964	31.0678	39.6077	105.564	6.21229	66.8953	18.5215
Coastal Sav	CS-5058-19	Female	4.03599	62.052	0.2021	1.18413	131.399	0.95462	30.157	16.9755	47.2315	37.9668	78.7094	7.21014	73.6123	20.4632
Coastal Sav	CS-5137-19	Female	3.92251	53.3317	0.04661	1.0864	206.6	0.61617	25.648	15.032	13.1562	73.49	116.469	6.93651	83.2052	17.6411
Coastal Sav	CS-5120-19	Female	4.23471	73.1669	0.28798	1.00216	173.67	0.93676	18.1899	14.0682	24.4181	60.45	98.4264	6.62376	73.9689	23.0709
Coastal Sav	CS-5024-19	Female	4.02221	65.3153	0.0900667	0.43289	160.512	0.81599	31.3325	29.306	17.8243	53.2651	93.8628	6.72331	66.9189	18.5317
Coastal Sav	CS-5155-19	Female	4.31554	63.319	0.0216933	0.71893	201.8	0.8951	33.7697	35.2897	50.76	50.2761	125.074	6.46925	132.249	14.9056
Coastal Sav	CS-5046-19	Female	3.99823	80.9956	0.132121	1.02719	163.809	0.84141	20.9723	14.7906	26.8153	77.2156	75.0029	6.41655	57.9516	22.407
Coastal Sav	CS-5057-19	Female	4.57457	59.2144	0.166592	0.524242	175.391	0.87006	26.9791	20.5269	21.9165	54.8945	108.049	8.0714	62.236	21.0509
Coastal Sav	CS-5065-19	Female	3.57301	85.3415	0.056095	1.01674	149.64	0.60557	14.1512	8.86437	21.0112	44.1827	88.4576	6.20074	84.9984	17.5845
Coastal Sav	CS-5114-19	Female	4.28994	78.1059	0.17024	0.91225	194.976	0.7	29.501	14.6744	37.1794	54.4923	116.684	7.84286	119	18.6418
Coastal Sav	CS-5042-19	Female	3.31573	96.21	0.10474	0.91524	202.579	0.657	22.9047	21.32	27.784	59.3671	126.456	8.1339	83.7761	17.029
Coastal Sav	CS-5041-19	Female	4.42208	96.8	0.22306	1.2	195.9	0.721	30.23	22.2016	37.32	60.6549	116.147	8.1125	95.4891	23.07
Coastal Sav	CS-5144-19	Female	4.2007	90.2	0.16448	1.06176	175.168	0.912	29.15	19.214	31.4644	69.1017	93.2236	7.3658	64.2159	17.3528
Coastal Sav	CS-5040-19	Female	4.44408	89.1	0.22619	0.99172	204.7	0.613	30.94	23.9159	22.722	75.4594	109.855	8.07593	96.9256	21.8769
Coastal Sav	CS-5102-19	Female	4.39333	97.2	0.16911	1.2	161.6	0.711	29.12	30.5174	38	60.6547	86.4085	8.10843	72.6837	17.4759
Coastal Sav	CS-5020-19	Female	4.38231	91.2	0.02402	0.97	143.899	0.715	27.9867	17.3258	12.5202	55.2094	79.2583	7.76777	47.1557	20.6734
Coastal Sav	CS-5573-19	Female	4.01904	65.3589	0.20956	0.69757	148.676	0.69699	29.9445	29.3669	28.0526	62.0672	72.6821	6.89017	69.6341	21.1307
Coastal Sav	CS-5032-19	Female	4.07942	92.8804	0.14245	0.853427	115.806	0.689308	28.0112	12.999	14.8482	61.2647	44.706	6.71627	49.1771	13.1948
Coastal Sav	CS-5088-19	Female	4.34729	82.5574	0.11099	0.7492	191.581	0.681626	32.1332	14.765	31.044	60.4623	111.375	7.9587	98.7202	18.259
Coastal Sav	CS-5572-19	Female	4.30703	74.6456	0.09218	0.74958	198.172	0.673944	12.1707	5.53579	28.0257	59.6598	117.259	6.6931	106.263	21.3231
Coastal Sav	CS-5014-19	Female	4.39146	67.5	0.042895	0.775395	206.095	0.32846	17.2163	10	24.6647	58.8573	129.676	6.87594	87.8063	13.98
Coastal Sav	CS-5148-19	Female	4.73872	96.3022	0.17962	1.07696	201.931	0.04591	21.7867	26.7481	27.1943	58.0548	130.406	6.74752	67.3494	17.3948
Coastal Sav	CS-5090-19	Female	4.61113	64.5307	0.16611	1.16517	189.976	0.02437	16.0155	4.02482	10.0186	57.2524	113.345	6.6191	96.8925	21.6257
Coastal Sav	CS-5822-19	Female	4.52379	91.5754	0.13014	0.65498	188.634	0.03897	16.4078	6.63536	16.5756	56.4499	111.297	6.49068	104.436	15.9533
Coastal Sav	CS-5156-19	Female	4.21843	47.0088	0.16367	0.54002	198.626	1.045	36.7343	23.0768	33.3227	54.0425	127.571	8.03971	85.0647	13.8594
Coastal Sav	CS-5029-19	Female	4.40092	57.2865	0.14299	0.74578	182.892	0.58712	17.0948	19.6088	18.3944	54.3025	106.803	7.35749	108.93	10.0331
Coastal Sav	CS-5026-19	Female	4.63699	91.3	0.12243	0.56942	191.705	0.828	30.21	18.5852	30.5621	63.8931	107.917	7.97696	99.4715	22.3486
Coastal Sav	CS-5782-19	Male	4.27536	102.65	0.2201	0.7858	159.786	0.7075	20.6502	20.5969	16.7857	43.8612	105.905	6.37276	50.1001	22.525
Coastal Sav	CS-5856-19	Male	4.23	107.982	0.209	0.709705	165.7	0.83013	28.0781	20.763	53.166	56.47	97.85	7.87169	56.9	20.1284
Coastal Sav	CS-5620-19	Male	4.26926	107.388	0.25824	1.11895	202.968	0.672485	23.0605	8.95771	18.9591	62.1814	120.943	6.70068	99.2206	15.9738
Coastal Sav	CS-5778-19	Male	3.84722	100.73	0.20325	0.57818	174.419	0.6294	30.3486	11.33	22.9617	53.1549	108.24	7.6214	65.1208	19.7852
Coastal Sav	CS-5788-19	Male	3.5	123.177	0.15187	0.64138	205.264	0.623245	33.1707	19.3734	22.166	51.9077	132.45	7.78625	104.535	17.9011
Coastal Sav	CS-5713-19	Male	4.31949	96.7508	0.1593	0.80354	195.333	0.61709	31.9664	12.0456	17.1537	50.6606	125.883	8.13453	93.9495	20.017
Coastal Sav	CS-5729-19	Male	4.585	104.493	0.10991	0.58337	160.271	0.610935	35.2543	33.0241	26.9369	49.4135	100.185	8.10759	53.3638	17.133
Coastal Sav	CS-5592-19	Male	4.26602	106.767	0.18572	0.948095	186.437	0.71245	19.5873	5.54079	26.6213	70.5273	99.5618	7.66461	81.7421	22.9804
Coastal Sav	CS-5582-19	Male	3.86083	109.734	0.2243	0.54332	158.613	0.73629	25.526	13.5359	28.9402	60.7	84.0545	6.45004	69.2933	21.765
Coastal Sav	CS-5621-19	Male	3.59	70.457	0.1838	0.87602	150.876	1.00258	17.3874	13.5214	21.8886	52.8743	87.5372	7.459	52.3236	21.2762
Coastal Sav	CS-5772-19	Male	4.66429	106.698	0.25041	1.05027	146.864	0.00937	8.35906	21.6403	29.28	67.3178	70.3845	8.21051	45.8072	22.3501
Coastal Sav	CS-5718-19	Male	4.68091	121.017	0.26042	0.95902	154.232	0.9216	27.8041	26.2397	41.8225	39.9682	101.504	7.82322	63.7976	18.3961
Coastal Sav	CS-5625-19	Male	4.39	108.619	0.019	0.85442	176.38	0.74861	24.2201	21.3298	29.56	53.4096	102.79	7.40998	100.9	20.1695
Coastal Sav	CS-5130-19	Male	4.41976	117.641	0.26988	0.87271	160.357	0.80343	30.4879	28.0941	48.19	52.0274	88.8366	7.24164	97.4655	22.7406
Coastal Sav	CS-5131-19	Male	4.43273	123.405	0.3013	0.81852	173.444	0.89434	33.0994	19.6584	35.8872	45.6062	109.728	7.08089	90.55	21.7722
Coastal Sav	CS-5659-19	Male	4.25562	108.739	0.16454	0.89094	200.7	0.95974	27.8723	35.6761	52.8901	65.764	112.811	7.15681	110.624	22.6352
Coastal Sav	CS-5124-19	Male	4.59104	109.863	0.145306	0.99134	133.365	0.88912	27.871	19.389	25.4122	39.3662	79.0133	7.46548	74.9285	21.7601
Coastal Sav	CS-5854-19	Male	3.94105	94.6408	0.205513	1.11571	151.674	0.84939	24.7606	22.6169	27.3048	46.7224	85.4898	6.43669	97.3079	21.7351
Coastal Sav	CS-5564-19	Male	4.10306	101.81	0.19266	0.91094	115.178	0.91078	19.4185	18.0595	41.4344	36.0432	66.5367	6.60963	62.9882	20.8903
Coastal Sav	CS-5827-19	Male	4.83788	93.2126	0.30052	0.91906	182.036	0.99427	17.8626	84.5728	126.143	51.1777	109.109	7.84458	108.746	25.9271
Coastal Sav	CS-5145-19	Male	4.63496	82.5692	0.29891	1.06248	202.1	1.01882	12.6691	178.296	201.271	64.2776	122.954	7.64468	74.3404	23.7345
Coastal Sav	CS-5134-19	Male	4.39564	109.603	0.23021	0.86184	190.044	0.8855	19.6071	19.3801	20.5454	74.1761	98.3663	6.62856	87.5067	22.4836
Coastal Sav	CS-5648-19	Male	4.22523	65.3679	0.19363	0.90677	177.129	0.71387	25.7042	20.979	53.1224	57.5253	98.0961	7.53575	107.536	22.1097
Coastal Sav	CS-5764-19	Male	4.12784	112.24	0.12237	0.86451	161.069	0.69286	17.0362	13.5062	30.8914	57.7385	79.6979	6.2373	118.166	21.0405
Coastal Sav	CS-5126-19	Male	4.04	103.736	0.1684	0.796904	166.204	0.88828	19.669	13.1784	31.24	48.9374	93.8057	6.96126	117.304	15.4057
Coastal Sav	CS-5744-19	Male	4.07025	97.5039	0.22412	0.72184	209	0.86965	30.6638	41.5161	47.0296	68.0129	124.905	7.01894	80.4124	21.4061
Coastal Sav	CS-5723-19	Male	4.39582	120.589	0.26321	0.93166	142.517	0.69669	30.2442	64.3691	135.292	50.8408	79.7796	6.74238	59.4818	16.5038
Coastal Sav	CS-5583-19	Male	4.14289	69.3274	0.18975	0.86597	152.861	0.84049	18.8796	13.0724	24.7116	47.8629	83.4211	6.98108	107.886	22.9157
Coastal Sav	CS-5715-19	Male	4.39551	89.8162	0.16405	0.983953	156.577	0.97059	29.9789	31.1629	13.923	64.0913	76.8727	7.24453	78.0643	17.636
Coastal Sav	CS-5748-19	Male	3.86735	66.4357	0.135491	0.86512	175.862	0.77167	18.2413	9.36809	28.1172	44.1436	110.855	6.52646	104.316	23.0862
Coastal Sav	CS-5630-19	Male	4.4474	101.65	0.136965	0.82316	178.625	0.84132	19.1543	9.42918	25.7034	42.3479	118.568	6.8107	88.5472	22.7422
Coastal Sav	CS-5756-19	Male	4.10184	105.723	0.26462	0.66454	200	0.60569	16.5154	13.1473	25.6369	47.1058	131.309	6.33074	107.925	14.7094
Coastal Sav	CS-5667-19	Male	4.79318	103.309	0.17704	0.736707	195.134	0.96088	17.4929	14.067	37.8443	70.7377	110.212	7.93721	70.9233	22.4173
Coastal Sav	CS-5726-19	Male	4.59345	76.5306	0.144353	0.95465	201.1	0.79043	16.2436	10.4846	20.9061	67.9817	110.052	6.91424	115.329	20.7044
Coastal Sav	CS-5632-19	Male	4.23585	105.573	0.31798	1.02325	119.331	0.95302	35.775	48.0346	63.3573	39.0344	61.5844	6.7002	93.5614	29.285
Coastal Sav	CS-5838-19	Male	4.42612	115.394	0.306965	0.79874	111.013	0.92472	19.9866	11.2599	43.7148	57.163	46.6852	6.98615	35.823	20.097
Coastal Sav	CS-5853-19	Male	4.48371	108.437	0.29825	1.10559	171.105	0.85436	27.531	13.9248	20.1786	48.8047	111.279	7.12467	55.1028	22.1093
Coastal Sav	CS-5823-19	Male	4.29847	115.581	0.31328	0.99122	141.017	0.8555	30.4891	24.3267	23.4384	37.4716	86.6437	7.18635	84.5099	22.543
Coastal Sav	CS-5635-19	Male	4.69605	102.527	0.209905	1.15766	207.614	0.91705	27.6607	25.1665	26.3131	53.3777	132.956	7.63645	106.407	20.0127
Coastal Sav	CS-5642-19	Male	4.94884	106.746	0.22714	0.89798	202.1	1.05566	30.0284	23.6605	54.4661	61.6786	121.496	8.02752	94.6268	20.7243
Coastal Sav	CS-5746-19	Male	4.48535	106.973	0.21717	0.71811	193.452	1.03947	29.3749	12.7269	27.3555	73.3174	104.746	7.91838	76.9463	20.9028
Coastal Sav	CS-5777-19	Male	4.11144	103.025	0.31421	0.62059	165.729	0.95465	21.3127	14.4277	33.2797	71.3667	85.2351	6.74875	45.6375	21.9981
Coastal Sav	CS-5637-19	Male	4.61972	104.056	0.31336	0.930655	184.423	1.03614	20.6365	16.4287	33.5985	54.4531	110.676	7.81116	96.4738	22.1888
Coastal Sav	CS-5633-19	Male	4.7037	102.726	0.25374	0.76962	207	0.95707	28.5643	42.5845	178.592	38.8413	138.215	7.63483	149.719	21.9825
Coastal Sav	CS-5830-19	Male	4.1005	104.154	0.14267	0.922652	127.598	0.65002	23.9508	11.8303	33.0321	47.4554	65.195	6.67799	74.7381	22.2109
Coastal Sav	CS-5596-19	Male	4.56528	117.075	0.31104	0.8364	180.152	0.79417	24.0711	37.6415	35.1662	49.1128	104.102	7.15425	134.688	19.4376
Coastal Sav	CS-5603-19	Male	4.5175	108.449	0.09259	1.00079	201.1	0.80597	19.1516	10.3474	38.832	60.2031	116.893	7.79847	120.018	21.9999
Coastal Sav	CS-5571-19	Male	4.48463	118.092	0.04965	1.11828	194.047	1.03223	28.4639	10.2211	45.2739	65.5531	109.498	7.7515	94.9772	21.8145
Coastal Sav	CS-5658-19	Male	4.72435	116.782	0.09353	1.0694	195.498	0.9809	21.8019	14.6776	27.2199	46.1755	126.511	8.0406	114.057	20.4258
Coastal Sav	CS-5619-19	Male	4.69867	105.632	0.10182	1.02022	174.178	0.85753	29.4183	35.5963	45.4546	45.6277	103.522	8.0477	125.141	22.1342
Coastal Sav	CS-5604-19	Male	4.63371	103.97	0.01061	1.02086	133.348	0.85609	28.4294	12.4017	21.383	44.4082	64.3378	7.87996	123.012	20.2394
Coastal Sav	CS-5833-19	Male	4.31101	103.898	0.28062	0.73442	144.508	0.93288	27.3331	22.7139	54.09	45.0357	82.7137	7.50864	83.7938	17.9997
Coastal Sav	CS-5679-19	Male	4.80065	92.4953	0.02354	0.77419	136.919	0.87768	30.8047	11.333	19.6713	43.843	82.8484	8.3	51.1401	22.0593
Coastal Sav	CS-5605-19	Male	4.71933	82.2091	0.11343	0.922988	172.048	0.92012	25.9727	30.0556	36.9667	41.1822	108.229	8.15875	113.187	20.7478
Coastal Sav	CS-5563-19	Male	4.6142	94.507	0.08315	0.942873	171.015	1.23011	28.7921	29.068	48.8876	39.8519	107.756	8.16634	117.035	21.1001
Coastal Sav	CS-5129-19	Male	4.58941	104.831	0.22957	0.97201	203.4	1.01934	28.3918	25.5025	51.9302	58.95	116.266	8.00655	140.92	18.3813
Coastal Sav	CS-5765-19	Male	4.63692	106.032	0.11622	1.10748	206.2	0.99506	25.2571	37.1382	55	47.95	132.89	8.14276	126.799	22.0665
Coastal Sav	CS-5759-19	Male	4.33211	101.066	0.25559	0.69314	206.6	0.82416	11.4264	104.099	108.696	69.0909	114.038	7.6535	117.358	15.2694
Coastal Sav	CS-5724-19	Male	4.62814	105.695	0.22797	0.8315	145.951	0.65589	22.006	40.4938	43.4709	40.4258	97.0943	8.01787	42.1533	15.4916
Coastal Sav	CS-5650-19	Male	4.30545	105.62	0.22498	0.69786	178.08	0.84511	18.6992	8.38846	22.5372	65.8902	89.8051	7.83716	111.926	14.4195
Coastal Sav	CS-5769-19	Male	4.07319	92.9662	0.22881	0.77923	188.465	0.75216	15.7595	7.94624	15.5758	54.3316	115.357	6.60684	93.8852	22.2419
Coastal Sav	CS-5862-19	Male	4.44162	118.958	0.11206	1.16898	199.486	0.85453	24.3472	24.1225	33.1471	42.971	130.567	7.23748	129.739	17.9055
Coastal Sav	CS-5634-19	Male	4.1916	80.6799	0.15449	1.15237	171.794	0.88671	21.5527	16.174	21.667	50.4111	106.037	6.87335	76.7297	14.3498
Coastal Sav	CS-5668-19	Male	3.99819	90.5638	0.10282	0.73694	136.911	0.80788	20.6116	18.4959	36.3381	39.8572	87.1655	6.66503	49.4431	17.6745
Coastal Sav	CS-5722-19	Male	4.15355	107.736	0.30904	0.93162	207	0.87355	19.2993	9.02012	27.0617	45.7917	136.683	7.05837	122.626	20.9229
Coastal Sav	CS-5644-19	Male	4.19599	90.1532	0.13199	0.934907	141.87	0.87341	23.7978	15.1496	36.7869	45.476	84.4992	6.64732	59.4742	21.8259
Coastal Sav	CS-5714-19	Male	4.29758	93.4802	0.2625	0.92229	150.703	1.00747	13.724	26.3648	20.5309	44.8445	87.1468	7.71472	93.5602	21.2532
Coastal Sav	CS-5737-19	Male	4.04319	106.487	0.26531	0.93513	168.3	0.90329	28.069	22.3717	25.3624	44.5287	108.742	7.04371	75.148	20.1312
Coastal Sav	CS-5840-19	Male	3.99201	84.0451	0.10523	0.737095	182.854	0.65478	34.1003	30.2383	54.5757	58.56	112.278	6.43137	60.0798	15.6689
Coastal Sav	CS-5790-19	Male	4.10103	119.631	0.14394	0.52181	157.377	0.82137	24.3523	15.5288	43.0907	56.12	95.1717	6.58169	30.4273	21.029
Coastal Sav	CS-5828-19	Male	3.92149	113.668	0.30409	1.0529	204.158	1.00314	21.0885	19.7646	43.2055	47.59	137.723	6.14238	94.2258	21.3975
Coastal Sav	CS-5771-19	Male	3.8241	104.148	0.28789	0.94171	104.613	0.81425	22.4068	16.0483	42.2055	39.06	53.0657	6.15962	62.4355	16.273
Coastal Sav	CS-5776-19	Male	3.76809	100.141	0.17907	0.52027	191.496	0.87722	16.3419	14.4291	54.6366	62.45	116.911	6.79344	60.673	18.0809
Coastal Sav	CS-5666-19	Male	3.95006	108.14	0.10594	1.07041	207.6	0.81863	16.3998	4.7577	23.7284	53.7	132.429	6.11657	107.354	17.2562
Coastal Sav	CS-5578-19	Male	4.15775	102.318	0.18367	0.93392	141.139	0.78849	31.4031	11.8062	5.20602	60.8571	66.6	7.24771	68.4119	16.0188
Coastal Sav	CS-5576-19	Male	4.50749	101.493	0.25747	0.85351	166.022	0.84268	17.1055	16.2944	42.4641	62.4926	91.823	8.09603	58.534	22.6025
Coastal Sav	CS-5841-19	Male	4.3716	100.516	0.3083	0.895013	203.9	0.87685	28.8472	20.4574	21.6087	64.1281	116.079	8.2104	118.465	22.1575
Coastal Sav	CS-5570-19	Male	4.49576	80.6934	0.19442	0.59366	136.114	0.93303	26.7403	20.456	35.1369	67.399	56.631	7.77018	60.4213	18.0556
Coastal Sav	CS-5742-19	Male	4.08679	106.942	0.13156	0.98096	197.855	1.01952	16.5875	27.2245	52.9513	46.68	129.98	6.26259	105.975	21.5073
Coastal Sav	CS-5858-19	Male	1.46047	103.089	0.05586	0.565211	151.3	0.75959	6.64837	10.2087	21.2868	48.32	93.8716	1.6787	45.542	10.4911
Coastal Sav	CS-5789-19	Male	4.54573	118.431	0.31101	0.89529	171.87	0.98031	32.7148	37.1487	26.4549	56.94	93.528	8.08855	107.008	21.6501
Coastal Sav	CS-5786-19	Male	4.55926	102.144	0.13121	1.14815	152.009	1.01237	21.3779	16.1226	28.0643	49.4529	81.4749	7.64408	105.407	20.5384
Coastal Sav	CS-5607-19	Male	4.33803	91.1883	0.23863	0.40828	209.4	0.83171	29.7945	52.431	48.7378	47.8121	138.838	8.09733	113.751	21.9451
Coastal Sav	CS-5831-19	Male	4.78104	102.48	0.19463	1.08216	201.638	1.14682	31.3557	54.778	49.2596	46.1712	129.933	7.9753	127.669	17.0176
Coastal Sav	CS-5587-19	Male	4.76193	88.2922	0.23602	0.59441	206.9	1.00334	27.2332	30.9252	30.8557	54.5303	130.428	8.11323	109.711	22.088
Coastal Sav	CS-5739-19	Male	4.80905	108.395	0.12514	0.881081	206	1.04293	23.0415	34.4019	32.7511	42.8894	137.843	8.2664	126.339	22.9037
Coastal Sav	CS-5740-19	Male	4.57968	108.738	0.14685	0.974146	204.9	0.83367	29.1007	34.5403	27.3663	41.2486	139.819	8.1613	119.163	15.3758
Coastal Sav	CS-5711-19	Male	3.9467	115.013	0.03853	1.10264	182.825	0.77053	37.4157	26.2354	44.3823	57.59	111.444	5.96952	68.9557	21.6669
Coastal Sav	CS-5852-19	Male	4.29838	104.811	0.077374	1.0429	193.624	0.76448	15.4565	20.9952	54.8957	50.41	121.022	7.04586	110.957	20.2842
Coastal Sav	CS-5836-19	Male	4.53178	102.482	0.043942	1.10813	186.21	0.8671	24.4909	19.6051	45.0828	64.59	98.1103	7.0793	117.548	22.3518
Coastal Sav	CS-5149-19	Male	4.14833	72.6973	0.031955	0.96582	156.319	0.91364	16.2693	12.7558	31.2951	62.38	72.1223	6.37749	109.082	20.6633
Coastal Sav	CS-5767-19	Male	4.87413	87.6277	0.1732	0.76391	186.393	1.07625	17.4154	15.1935	49.8117	48.55	115.386	7.08519	112.286	19.7642
Coastal Sav	CS-5676-19	Male	4.13128	98.1403	0.17532	0.69783	158.529	0.72578	20.1385	20.9399	44.7665	41.6257	93.2416	6.53142	118.31	19.2066
Coastal Sav	CS-5675-19	Male	4.10626	112.012	0.1732	0.95629	142.06	0.77614	19.4153	15.234	50.3205	50.37	83.323	6.19687	41.8355	22.675
Coastal Sav	CS-5860-19	Male	4.60276	93.9861	0.14732	0.822295	177.144	0.89313	15.038	28.9113	48.5	59.48	105.927	7.86603	58.685	21.3135
Coastal Sav	CS-5663-19	Male	4.60824	107.609	0.11732	0.79749	183.517	0.98247	32.1585	50.1844	54.5523	66.3	92.6709	7.42989	122.731	22.3834
Coastal Sav	CS-5579-19	Male	4.00141	113.152	0.0621267	0.48992	165.436	0.90068	16.5494	11.1997	19.4752	52.5179	106.069	5.95373	34.2462	13.3798
Coastal Sav	CS-5595-19	Male	4.28449	102.511	0.0341867	0.46638	118.934	0.91171	20.4418	10.5162	37.9653	51.7706	50.0413	6.04623	85.6088	19.1629
Coastal Sav	CS-5660-19	Male	3.93646	109.884	0.00624667	0.55187	167.974	0.79105	26.3731	75.9019	27.8033	51.0234	94.3065	5.85203	113.219	20.6533
Coastal Sav	CS-5736-19	Male	4.21446	88.4093	0.0496333	0.32239	149.609	0.94242	19.6626	16.3277	23.8482	49.5288	82.1495	6.6708	89.6558	20.893
Coastal Sav	CS-5781-19	Male	4.029	112.941	0.0775733	0.30965	207.6	0.85738	20.3447	21.8646	43.3029	48.7816	141.129	6.7068	88.4462	14.0046
Coastal Sav	CS-5766-19	Male	4.44166	85.3474	0.1732	0.57137	161.854	1.21353	18.206	9.30447	25.6952	58.693	77.4978	7.26968	128.314	20.5411
Coastal Sav	CS-5671-19	Male	4.44854	108.697	0.223702	1.02405	166.431	0.87191	18.1814	11.1576	15.9776	54.37	98.6859	6.65902	66.8771	21.9576
Coastal Sav	CS-5641-19	Male	4.16668	76.2363	0.285486	0.91109	151.02	1.0483	29.7364	18.3968	28.6155	59.67	75.2933	6.77758	80.2843	18.8351
Coastal Sav	CS-5631-19	Male	4.05544	69.701	0.0347269	0.41349	183.86	0.79094	27.4989	14.8639	32.291	63.99	109.142	6.24884	53.6353	16.4898
Coastal Sav	CS-5837-19	Male	4.32379	79.8621	0.140905	1.17232	178.301	0.88974	27.9984	31.1675	50.351	61.056	91.1538	7.52659	130.456	21.8235
Coastal Sav	CS-5867-19	Male	4.35765	101.317	0.0470836	0.45245	192.709	0.72967	17.0248	7.32514	15.1457	58.43	118.322	7.22609	79.785	23.0287
Coastal Sav	CS-5855-19	Male	4.27468	106.894	0.0532619	0.63254	208.4	0.99767	17.6558	17.75	32.0966	69.0567	115.699	6.66449	118.221	18.0955
Coastal Sav	CS-5597-19	Male	4.68915	81.7423	0.15944	1.03561	200.8	1.1272	20.5682	19.4176	28.982	44.598	128.713	7.81823	137.447	15.2679
Coastal Sav	CS-5775-19	Male	4.43397	108.232	0.23393	1.02184	181.445	0.88574	20.1697	20.5545	37.7141	56.7866	109.188	7.04079	77.3537	22.4155
Coastal Sav	CS-5669-19	Male	4.3966	112.272	0.134844	1.02451	169.867	0.89137	21.9747	25.1266	15.305	50.2336	93.2924	7.71877	131.704	18.5599
Coastal Sav	CS-5735-19	Male	4.48727	95.0735	0.27696	0.9058	169.019	0.94346	28.4134	15.8382	30.674	56.6498	100.249	7.76346	60.6024	19.3462
Coastal Sav	CS-5665-19	Male	4.63792	90.9187	0.20906	0.81196	156.57	0.84133	21.5576	17.5605	30.9076	66.763	69.22	8.41503	102.936	18.4676
Coastal Sav	CS-5613-19	Male	4.28781	74.7948	0.31674	0.91759	121.338	1.08088	21.7466	16.1919	25.896	56.8761	49.9587	7.16393	72.5175	21.3975
Coastal Sav	CS-5566-19	Male	4.11805	108.536	0.20579	0.6955	115.426	0.79436	17.7345	8.07006	21.5003	46.9893	58.5425	6.36064	49.4701	20.7297
Coastal Sav	CS-5588-19	Male	4.53899	62.3201	0.309889	0.94852	168.908	0.75881	18.9849	18.698	30.2015	57.1024	90.0249	7.85074	108.903	16.4568
Coastal Sav	CS-5558-19	Male	4.67599	77.7669	0.26633	1.02204	203.2	0.89039	18.5847	10.8861	26.8194	59.7683	128.475	8.3021	74.7844	20.0257
Coastal Sav	CS-5568-19	Male	4.20802	91.2101	0.2985	0.85032	159.317	0.953	23.6368	12.3085	14.7902	57.4419	87.4314	7.00669	72.2197	20.6436
Coastal Sav	CS-5622-19	Male	3.97112	57.3821	0.24447	0.84096	203.5	0.87869	23.0915	15.5298	14.6567	47.5551	130.011	6.69864	129.672	22.2438
Coastal Sav	CS-5755-19	Male	4.51138	110.248	0.143703	0.723361	176.637	1.08194	20.1245	18.4946	24.5972	67.6682	96.2235	7.67462	63.7254	22.0426
Coastal Sav	CS-5610-19	Male	4.69157	98.9721	0.13006	0.632821	206.1	0.75472	32.3799	34.7507	46.9258	57.7814	122.71	8.26269	128.044	23.8978
Transitional	T-4121	Female	4.18126	94.1961	0.05701	0.56234	151.636	0.5109	20.0462	11.8098	36.8603	63.9	74.7916	7.6743	64.7225	12.3584
Transitional	T-4293	Female	4.57788	75.5791	0.21032	0.5803	167.454	0.30971	19.8693	17.1381	30.1946	54.0294	97.9621	7.72262	77.3136	17.2862
Transitional	T-4212	Female	4.28136	69.0178	0.14163	0.43489	191.573	1.03142	9.58792	11.795	31.7262	53.0008	120.591	7.74782	89.9048	21.4622
Transitional	T-4130	Female	4.08	73.4305	0.03805	0.7035	185.425	0.96568	9.41193	0.74504	20.9337	49.9149	113.974	7.14649	107.678	18.156
Transitional	T-4161	Female	3.98	93.242	0.07147	0.88202	132.602	0.70312	12.7826	2.73574	16.6866	54.9	65.1297	7.03749	62.8607	20.0338
Transitional	T-4079-19	Female	4.03762	57.8057	0.22732	0.96557	169.896	0.04456	5.63671	14.7449	27.9575	50.68	101.607	7.00312	88.043	21.8292
Transitional	T-4042-19	Female	4.34743	46.6643	0.14707	0.96173	164.157	0.62607	15.4396	23.0875	28.2608	68.45	83.5805	8.28744	60.6342	19.2827
Transitional	T-4235	Female	4.33007	58.7333	0.14963	0.96599	178.779	0.64138	14.641	8.26989	20.272	71.45	90.0932	7.13903	86.1813	22.2415
Transitional	T-4301	Female	4.62516	57.0362	0.17214	0.95839	144.239	1.01965	10.0793	12.825	19.947	49.6	82.8846	7.26356	58.7724	23.0076
Transitional	T-4289	Female	4.82894	56.2639	0.16826	1.06458	138.341	0.90599	22.3917	35.2326	37.31	56.8	73.2687	7.22047	41.3636	26.1883
Transitional	T-4112-19	Female	4.87251	80.4246	0.17386	0.98334	162.459	0.80467	13.3685	12.8577	20.0915	65.1035	84.5642	8.17738	63.9548	22.1051
Transitional	T-4147	Female	4.62383	92.9367	0.30936	0.9021	140.085	1.04175	30.5027	31.1367	32.0877	45.8566	82.9195	7.13429	56.546	23.4874
Transitional	T-4238	Female	4.64957	72.3044	0.31133	0.82086	136.421	1.01977	28.878	33.7537	34.6302	66.6096	59.9836	7.51666	49.1371	22.0814
Transitional	T-4043-19	Female	4.64379	66.7339	0.2878	0.73962	144.526	0.6373	9.48418	7.69328	23.5115	47.3627	84.8176	8.01108	61.7283	20.9614
Transitional	T-4248	Female	4.3939	91.9726	0.15534	1.10964	149.535	0.82187	12.1758	11.6242	25.2473	58.1157	78.5551	7.51121	64.3195	16.0666
Transitional	T-4208	Female	4.47538	82.3362	0.08721	1.17881	143.607	1.01411	16.8371	19.3185	33.2429	44.0543	88.354	7.06259	55.9916	20.9177
Transitional	T-4174	Female	4.66679	92.4901	0.27214	1.02479	136.25	0.93123	15.0983	11.9577	19.7089	55.6725	71.6804	7.8351	44.4871	16.6231
Transitional	T-4291	Female	4.27356	64.003	0.30017	0.71676	135.563	0.99331	20.1537	12.172	10.9592	61.909	65.3581	8.08347	41.4783	21.1087
Transitional	T-4133	Female	4.38514	94.1375	0.23892	0.97626	207.91	0.89558	21.2651	17.8891	28.5368	70.5273	125.388	7.97386	59.9739	18.0966
Transitional	T-4063-19	Female	4.42625	58.6814	0.2169	0.98049	206.055	1.09302	12.8646	10.2951	21.3374	56.9	129.461	7.77697	98.4695	22.5832
Transitional	T-4186	Female	4.51981	57.0551	0.24539	1.0194	201.595	0.8923	14.7495	27.11	31.86	60.7	125.502	7.79646	76.9651	21.2475
Transitional	T-4101-19	Female	4.49184	70.6175	0.30219	1.06459	175.151	1.01348	23.2433	32.1713	35.5895	68.4	93.6584	8.02958	65.4607	21.5731
Transitional	T-4285	Female	4.21082	51.119	0.3016	0.95257	209.153	0.90991	11.8791	11.5374	11.682	48.9	138.862	7.60732	106.956	21.6322
Transitional	T-4026-19	Female	4.12875	92.105	0.14585	0.71606	199.798	0.68815	17.391	17.0052	15.3778	52.56	123.349	7.99954	119.443	15.6864
Transitional	T-4282	Female	4.54973	66.9717	0.11135	0.83289	189.273	0.84245	5.80965	5.51077	14.3348	48.5	119.185	8.30176	107.939	17.3818
Transitional	T-4197	Female	4.48163	99.4833	0.22933	0.97661	134.756	0.66995	13.1506	10.2948	13.8982	41.57	83.449	7.27052	48.6832	22.384
Transitional	T-4034-19	Female	4.35394	85.4737	0.19053	0.6132	163.294	0.56289	14.1488	9.02565	10.0928	42.5011	103.333	7.16686	87.2986	19.9113
Transitional	T-4234	Female	4.53428	70.9889	0.18031	0.75198	177.002	0.71671	12.511	7.15004	11.6958	40.9992	114.882	7.11502	105.606	22.5089
Transitional	T-4227	Female	4.42569	60.6506	0.13991	0.64993	181.904	0.6651	18.5307	14.7501	23.09	39.4972	123.624	7.06319	93.914	12.8353
Transitional	T-4094-19	Female	4.67903	73.97	0.06111	0.82853	197.085	0.96572	7.91747	18.5407	20.8506	61.0562	114.241	8.04651	108.941	17.4796
Transitional	T-4119	Female	4.5196	65.2961	0.01524	0.76518	165.035	0.93298	18.9715	11.2325	22.0145	58.4312	90.7212	7.91734	79.4135	17.1656
Transitional	T-4080-19	Female	3.94045	60.43	0.20521	1.00473	170.522	0.81421	29.1526	18.4627	24.16	50.4405	94.3918	7.51369	128.447	20.3252
Transitional	T-4142	Female	4.08216	71.5412	0.15737	0.82911	153.204	1.1064	17.1183	13.4215	28.11	44.1911	89.1762	7.24029	99.1822	16.4293
Transitional	T-4246	Female	3.90601	79.3591	0.10138	0.87686	179.19	0.69747	21.3148	17.5772	26.3649	47.4013	107.938	7.03901	119.252	18.2907
Transitional	T-4136	Female	4.26411	64.3954	0.14272	0.94369	166.906	0.85339	26.4192	19.9281	30.0476	49.1169	93.3445	7.69651	122.221	20.4389
Transitional	T-4106-19	Female	4.01728	67.3749	0.094177	0.84479	166.269	0.76105	29.9754	19.3318	21.7849	63.9792	81.4691	7.26521	104.101	17.2288
Transitional	T-4175	Female	4.13409	52.4793	0.04821	0.61338	173.347	0.60501	20.4685	19.4922	17.702	71.4028	80.4659	7.00371	107.392	14.1976
Transitional	T-4193	Female	4.41445	72.8345	0.07528	1.03572	159.578	0.73529	23.9482	27.3371	21.8369	56.9271	84.8984	7.62931	88.7639	18.392
Transitional	T-4228	Female	4.09481	69.9016	0.03639	0.87139	165.361	0.67437	18.8471	21.9255	26.363	46.7802	100.47	6.99045	90.5507	15.164
Transitional	T-4055-19	Female	4.01629	58.7644	0.08231	0.60442	168.932	0.762	13.0879	19.9736	20.6419	74.7443	71.8803	7.19505	111.539	17.8517
Transitional	T-4244	Female	4.09497	74.4698	0.06146	0.59656	158.498	0.79009	22.8415	27.4242	30.6792	65.9183	69.3073	7.33741	116.364	14.9474
Transitional	T-4241	Female	3.82977	53.4827	0.08513	0.54463	136.972	1.01905	17.8019	21.0188	28.3986	43.6303	79.3594	7.01614	69.9133	15.3595
Transitional	T-4261	Female	3.75	76.8961	0.07492	0.58678	143.65	0.79196	25.0327	24.1191	30.4121	65.5141	62.8052	6.87496	76.6527	17.038
Transitional	T-4245	Female	4.01986	60.2688	0.19442	0.90151	152.921	0.82007	26.7878	22.0342	26.9752	56.3647	84.1148	7.04657	62.2075	13.1766
Transitional	T-4191	Female	4.22626	80.4016	0.057247	0.8251	130.987	0.93908	22.2952	19.8393	39.1629	43.315	70.86	7.16095	84.0593	15.2295
Transitional	T-4144	Female	4.10538	68.6617	0.16116	1.02098	159.83	0.83487	18.2373	23.3586	34.3506	50.2651	90.3831	7.4562	95.9111	20.2824
Transitional	T-4072-19	Female	4.00367	63.4421	0.07289	0.60862	138.561	0.82226	18.0636	21.9166	19.9137	41.1157	81.1526	6.84219	81.4638	16.3879
Transitional	T-4277	Female	4.37309	77.0024	0.10811	1.00715	156.853	0.88443	22.5424	21.5907	27.357	53.9787	81.8121	7.26361	105.31	16.9403
Transitional	T-4192	Female	4.09051	51.2809	0.08401	0.65628	140.997	1.018	21.6378	22.0555	20.2639	61.1281	60.2254	7.13772	98.2157	15.7485
Transitional	T-4229	Female	4.20922	83.4201	0.10736	0.90347	168.792	1.02385	15.789	20.0851	25.2173	54.7028	96.3559	7.24783	88.6683	20.6526
Transitional	T-4043-19	Female	4.07931	85.5594	0.09071	0.75066	163.588	0.96645	20.9403	17.1147	28.1707	68.2775	76.6863	7.01184	93.1209	17.5567
Transitional	T-4300	Female	4.12053	69.8378	0.09741	0.78503	159.579	0.80413	23.2427	25.1739	39.7664	59.8903	81.5484	7.146	90.7021	14.1084
Transitional	T-4054-19	Female	3.86018	58.3947	0.03981	0.51378	151.162	0.86464	16.8477	15.2924	21.5074	50.4751	85.4343	6.8629	76.2614	16.583
Transitional	T-4052-19	Female	4.16889	70.534	0.11416	0.82097	167.557	1.07047	22.9989	25.327	30.9426	53.1463	94.7607	7.36386	98.2513	19.2017
Transitional	T-4150	Female	4.00373	79.0909	0.05102	0.54972	143.14	0.79379	20.6038	15.4405	28.6836	47.7511	81.1465	7.07416	71.2107	15.4764
Transitional	T-4199	Female	3.91244	51.2301	0.08285	0.6569	157.535	0.99621	17.755	15.4709	25.1184	44.4023	95.7726	6.90517	86.8025	18.295
Transitional	T-4176	Female	4.28796	75.7119	0.03706	0.70837	165.582	1.00637	22.0511	21.4259	25.9993	53.2138	93.2407	7.11337	95.6364	18.9935
Transitional	T-4158	Female	3.72626	79.8911	0.09256	0.6589	158.421	0.63999	21.9468	23.7104	37.8609	59.8006	83.6647	6.7205	74.7784	12.4143
Transitional	T-4114	Female	4.12879	81.2741	0.04586	0.8385	165.76	0.99759	27.1698	29.0387	30.0952	59.9293	88.3571	7.52273	87.3695	18.3427
Transitional	T-4048-19	Female	3.82635	74.8067	0.17185	1.03843	190.671	1.03497	18.4885	23.6956	33.2681	58.0137	112.665	7.09371	99.9607	21.5182
Transitional	T-4237	Female	3.8924	52.3593	0.18262	0.96527	164.263	0.63962	17.3402	24.9881	30.1614	64.3506	87.7747	7.33969	60.6901	18.3386
Transitional	T-4050-19	Female	3.77507	64.4283	0.08517	0.69539	178.825	0.79306	16.5416	20.1705	22.1726	57.3506	102.227	7.18492	96.2372	16.2974
Transitional	T-4137	Female	4.17035	72.7312	0.20769	0.96194	144.345	1.0237	21.9799	24.7256	31.8476	45.5006	85.0788	7.40946	68.8284	21.0635
Transitional	T-4078-19	Female	3.93884	97.6676	0.19088	1.00319	149.641	0.82542	24.0764	23.5248	27.1476	54.0163	82.6736	7.0571	64.754	17.1285
Transitional	T-4146	Female	4.02038	88.0313	0.10275	1.10236	163.713	1.01766	18.7377	21.2191	35.1436	49.9549	98.5483	7.20848	76.0476	20.9736
Transitional	T-4217	Female	4.21179	99.1851	0.20768	1.11834	146.356	0.93478	26.9989	23.8582	31.6095	51.5731	77.8746	7.481	84.543	16.679
Transitional	T-4221	Female	4.18559	69.698	0.0572	0.72031	138.669	0.99686	22.0543	24.0726	32.8598	57.8096	70.5523	7.12936	51.5342	20.1846
Transitional	T-4167	Female	3.93014	99.8325	0.07447	0.6398	208.016	0.89912	23.166	29.7897	30.4374	76.4279	113.582	7.01976	90.0298	18.1525
Transitional	T-4124	Female	4.0319	106.881	0.19897	0.91873	155.524	1.09862	28.0221	24.2974	44.6266	45.0661	89.7237	7.42588	103.67	20.644
Transitional	T-4088-19	Female	4.11936	84.4735	0.12774	0.80139	149.571	0.80093	19.9418	20.8396	35.3935	52.8727	82.1874	7.26808	72.5519	12.5844
Transitional	T-4102-19	Female	4.16882	88.6317	0.0449	0.60565	140.191	0.0653	22.4033	23.0373	33.7283	48.7572	78.1137	7.18018	66.6019	20.5433
Transitional	T-4200	Female	4.11457	77.9994	0.14687	0.82441	166.527	1.02331	30.7786	34.6543	36.5307	62.5102	90.1778	7.36256	69.193	22.1373
Transitional	T-4198	Female	4.28878	72.4288	0.20355	0.94317	144.632	0.64085	14.3848	19.5939	25.4121	53.2633	79.0119	7.5698	61.7842	18.0173
Transitional	T-4075-19	Female	4.37193	61.9588	0.081	0.68137	138.447	0.90953	24.2924	37.1352	39.2106	62.7006	66.0828	7.26036	48.3195	20.2442
Transitional	T-4283	Female	4.1751	86.1196	0.2094	1.03648	162.575	0.80822	15.2691	14.7583	21.9921	51.0041	96.7684	7.22527	74.0107	19.161
Transitional	T-4243	Female	4.09472	72.668	0.08461	0.83644	189.379	0.84601	27.7103	27.4114	26.2354	54.4006	113.396	7.34769	107.914	17.4371
Transitional	T-4037-19	Female	4.02669	105.178	0.06481	0.98015	134.861	0.6735	18.0511	15.1954	20.7958	45.4706	79.443	7.31641	49.7391	12.4399
Transitional	T-4044-19	Female	3.89814	91.1687	0.08296	0.61675	163.4	0.64639	26.0495	20.9263	31.9954	48.4017	97.521	7.02475	87.3847	18.6719
Transitional	T-4295	Female	4.07927	76.6839	0.09264	0.75529	177.108	0.72046	24.4116	29.0517	33.9964	46.8918	109.084	7.16092	105.662	22.046
Transitional	T-4297	Female	3.97069	66.3456	0.07549	0.63799	162.018	0.66864	20.4312	23.6507	30.9906	45.3973	99.8272	7.10909	83.969	16.8912
Transitional	T-4204	Female	4.29403	79.615	0.09621	0.83208	177.191	0.96926	29.8131	20.4413	32.7511	66.9567	89.4348	7.19241	103.997	19.5359
Transitional	T-4220	Female	4.06459	70.9911	0.06179	0.68373	165.141	0.93652	20.872	23.1331	23.9151	54.3318	94.9154	7.36124	79.4694	21.2915
Transitional	T-4290	Female	4.0648	62.7501	0.28093	1.0952	201.701	0.89285	16.6501	29.0106	33.7606	66.6059	115.091	7.24835	100.021	21.0037
Transitional	T-4242	Female	4.36839	76.3126	0.17746	1.06814	175.257	1.01705	25.1494	30.0719	37.49	44.3905	110.563	7.48046	101.516	21.6289
Transitional	T-4278	Female	4.27558	56.814	0.0715	0.95612	203.26	0.91346	23.7794	23.4379	33.5826	54.8006	125.857	7.65322	113.012	20.688
Transitional	T-4236	Female	4.67379	97.7999	0.0814	0.7196	189.904	0.69162	19.2916	18.9058	12.2784	58.4606	107.561	7.43972	119.409	15.7423
Transitional	T-4129	Female	3.56186	65.9638	0.09926	0.80575	153.027	0.82361	28.6814	23.9348	28.8751	62.2653	76.9097	7.09247	69.2605	13.2325
Transitional	T-4098-19	Female	4.126	86.0966	0.09279	0.82864	131.093	0.94269	24.1958	21.7399	41.0635	49.2156	65.0542	7.20685	84.1152	15.2854
Transitional	T-4211	Female	4.50379	74.3517	0.19671	1.02459	159.936	0.83841	20.1379	25.2592	22.1517	56.1653	85.1778	7.50209	92.9664	17.3383
Transitional	T-4110-19	Female	4.34867	69.1371	0.08419	0.61269	138.637	0.82581	19.9642	23.8172	21.8143	47.0163	75.3168	6.88809	81.5197	16.4638
Transitional	T-4118	Female	4.2716	77.2361	0.19271	0.83266	153.31	1.10994	19.0189	15.3221	30.0106	50.0917	83.3704	7.28619	99.2381	16.4852
Transitional	T-4027-19	Female	4.45101	85.0541	0.13693	0.88041	179.296	0.70105	23.2154	19.4738	28.2655	53.3019	102.133	7.0849	119.307	18.3466
Transitional	T-4120	Female	4.09107	70.0905	0.13826	0.94723	167.012	0.85693	28.3198	21.8285	31.9482	55.0175	89.5396	7.74241	112.273	20.4948
Transitional	T-4239	Female	4.56227	73.0699	0.12795	0.84833	156.375	0.76459	31.8759	21.2325	23.6855	69.8798	70.4633	7.31117	80.1568	17.2847
Transitional	T-4299	Female	4.37909	58.1743	0.08376	0.61693	173.453	0.60856	22.3691	21.3927	19.6029	57.3074	94.6561	7.4961	107.448	14.2536
Transitional	T-4039-19	Female	4.0397	114.403	0.16711	0.85329	169.329	0.9563	27.515	30.6722	30.6382	57.1006	95.5317	7.26401	83.4813	20.8084
Transitional	T-4196	Female	4.2251	89.0748	0.11753	1.15806	141.31	0.94802	15.3563	18.3772	22.9906	56.8706	72.6298	7.26358	59.0468	20.6616
Transitional	T-4226	Female	3.97138	76.2289	0.1097	0.82451	167.603	1.07402	24.8295	27.2276	32.8632	59.0469	88.895	7.09749	98.3072	19.2575
Transitional	T-4046-19	Female	4.54829	84.7854	0.08657	0.55326	143.246	0.79735	22.5044	18.3411	30.5841	53.6107	75.3825	7.20059	71.2626	15.5203
Transitional	T-4225	Female	4.45739	56.9251	0.1184	0.96044	157.641	0.99952	19.6186	17.3715	27.0189	50.3029	89.9666	7.10698	86.8593	18.3508
Transitional	T-4113-19	Female	4.32958	81.4063	0.0729	0.71192	165.637	1.00994	23.9517	23.3265	27.8939	59.1143	87.3844	7.2695	95.6923	19.079
Transitional	T-4092-19	Female	4.918	82.6975	0.14365	1.01069	156.959	0.98137	24.4431	23.4913	29.2576	59.8793	77.0063	7.95102	100.366	19.9962
Transitional	T-4085-19	Female	4.6355	56.9758	0.0956	0.65982	141.103	1.02155	23.5384	23.9561	22.1644	47.0287	74.4197	7.36199	98.2716	15.7044
Transitional	T-4230	Female	4.4227	89.1152	0.14291	0.90709	168.898	1.0274	17.6896	21.9856	27.1178	60.6034	90.5501	7.29379	88.7242	20.7085
Transitional	T-4045-19	Female	4.2491	61.2545	0.06259	0.7542	163.694	0.97	22.8408	19.0153	30.0713	70.178	74.8805	7.05774	93.1768	17.6126
Transitional	T-4122	Female	4.27966	75.5328	0.13296	0.7485	159.685	0.80368	25.1473	27.0745	41.6619	65.7905	75.7441	7.19169	90.753	14.1643
Transitional	T-4218	Female	4.40719	64.0857	0.07536	0.51732	151.268	0.86813	18.7482	17.193	23.4079	56.3759	77.6282	6.9088	86.3174	17.6389
Transitional	T-4169	Female	4.2509	79.1275	0.0736	0.70725	185.531	0.96922	19.3175	22.6419	22.863	55.8155	108.168	7.19287	107.737	18.2119
Transitional	T-4288	Female	4.10422	98.9361	0.10705	0.83579	132.706	0.70386	14.6835	19.638	18.9969	50.8059	69.7166	7.08138	60.9164	20.0826
Transitional	T-4233	Female	4.2805	63.5007	0.0837	0.6912	170.001	0.811	17.537	16.6955	29.8581	56.5806	95.8013	7.19048	88.0984	21.8851
Transitional	T-4279	Female	4.06475	78.5294	0.11083	1.03927	159.684	0.97133	25.8401	29.2377	23.7375	62.8277	79.0926	7.52099	88.8197	18.4479
Transitional	T-4179	Female	4.17955	70.7104	0.07193	0.87493	165.466	0.69721	20.7472	23.8261	28.2636	52.6808	94.6636	7.03639	90.6081	15.2199
Transitional	T-4178	Female	4.41373	66.9308	0.07859	0.67941	169.038	0.7615	18.948	21.8742	22.5725	60.6188	88.1012	7.24095	101.592	17.9076
Transitional	T-4166	Female	4.00316	63.2702	0.09701	0.80019	158.604	0.89361	24.7421	29.3248	32.5708	64.8186	74.5034	7.3855	96.4116	15.0037
Transitional	T-4032-19	Female	4.19275	59.5471	0.10729	0.8174	147.078	1.0226	19.7053	22.9174	30.2992	49.5309	83.5545	7.26039	69.9642	15.4154
Transitional	T-4210	Female	4.5933	65.8242	0.0962	0.90337	153.755	0.72509	26.9335	26.0196	32.3127	61.4171	77.0762	7.20815	76.3086	17.0938
Transitional	T-4123	Female	4.30149	72.1013	0.11509	0.91406	206.161	1.0935	14.7352	22.1957	23.2379	62.8006	120.044	7.6228	116.584	22.0396
Transitional	T-4159	Female	4.73025	58.7538	0.10419	0.94853	164.86	0.99462	28.7532	26.5115	30.1481	49.7005	98.012	7.43946	85.7379	18.7155
Transitional	T-4140	Female	4.0726	44.6531	0.12163	1.00648	159.907	1.128	21.6284	25.108	38.7391	40.9547	102.404	7.19514	82.7422	21.9316
Transitional	T-4143	Female	4.39471	61.6057	0.0792	0.86411	160.72	0.7395	22.5911	25.7418	38.2096	53.9306	90.5537	7.4735	81.179	16.725
Transitional	T-4126	Male	4.81837	92.7852	0.16875	0.97415	149.471	1.05202	19.0992	9.93907	14.4929	51.9722	86.9992	8.22308	52.496	12.5285
Transitional	T-4205	Male	4.58297	72.7656	0.30199	0.990296	208.308	1.02021	21.4966	14.6471	20.6036	50.9436	134.347	7.47296	115.087	17.2113
Transitional	T-4264	Male	4.34	86.179	0.129	0.64274	105.294	1.04921	8.6448	6.23573	10.6762	48.8863	46.354	7.71751	50.2695	16.1816
Transitional	T-4274	Male	4.11562	110.306	0.11701	0.70824	158.376	1.01926	19.1065	22.4523	47.504	60.6	82.6853	8.09282	75.4519	22.6663
Transitional	T-4268	Male	4.26391	92.6319	0.1742	0.8506	184.121	1.04132	14.7078	12.4233	25.4466	57.23	108.246	7.38198	93.2254	22.0949
Transitional	T-4067-19	Male	4.24327	105.758	0.17952	0.81099	162.082	0.85035	29.4916	20.6	25.82	50.1	94.8186	8.09414	85.8166	19.5563
Transitional	T-4053-19	Male	4.25896	95.9631	0.15977	0.75351	155.16	1.01976	16.8777	10.7868	26.1461	49.56	91.8187	7.78793	68.9077	18.5566
Transitional	T-4185	Male	4.63981	75.7303	0.21063	1.02697	166.298	1.01283	27.2171	64.2275	33.291	46.97	100.929	7.4218	91.9989	19.7395
Transitional	T-4010-19	Male	4.56482	62.7146	0.22285	1.06516	157.176	0.73845	22.9884	22.361	18.2046	67.9	74.5583	6.75984	73.5901	14.14
Transitional	T-4262	Male	4.63815	108.233	0.22371	0.87078	173.097	1.09264	17.4952	24.2593	23.6719	67.2908	95.6092	7.39244	50.9827	19.6044
Transitional	T-4016-19	Male	4.65389	109.48	0.15107	0.8683	195.447	1.05112	16.2298	15.8379	38.8429	39.87	131.086	7.3069	122.452	21.4056
Transitional	T-4203	Male	4.69987	69.2985	0.17079	1.00954	151.86	0.95409	11.3585	9.69418	27.409	46.79	92.8806	6.96528	60.9474	22.5494
Transitional	T-4256	Male	4.51003	106.677	0.15716	0.79043	145.518	0.87232	15.9755	18.6726	19.5853	58.6	73.6312	8.10141	66.4342	13.3572
Transitional	T-4007-19	Male	4.46412	108.673	0.16524	0.83932	173.537	1.02563	20.216	23.1824	34.6821	35.69	116.861	7.18243	104.93	22.9974
Transitional	T-4251	Male	4.60225	102.706	0.30712	0.82731	169.223	0.95032	26.6544	33.7716	23.7377	56.2	96.3375	6.78044	83.4254	20.7525
Transitional	T-4152	Male	4.60314	108.331	0.22887	0.92333	150.665	0.94066	9.06474	9.55503	36.7423	48.5	89.7811	7.32534	61.9209	21.7621
Transitional	T-4047-19	Male	4.52151	77.3758	0.25754	1.15208	141.243	0.98203	12.4557	7.47659	22.09	55.97	73.4753	7.21869	58.9909	20.6057
Transitional	T-4214	Male	4.78018	117.469	0.17058	0.78171	151.274	0.42177	33.7168	31.3765	32.57	37.9952	100.835	8.03	62.2218	20.4818
Transitional	T-4151	Male	4.71164	68.1009	0.14643	1.03263	144.211	0.98932	17.9139	14.9163	43.3261	36.4933	95.6118	7.578	60.5295	21.4165
Transitional	T-4064-19	Male	4.47446	112.624	0.10699	0.89188	153.833	0.90323	15.1717	28.0196	14.171	63.99	76.1499	7.63826	68.4679	13.4429
Transitional	T-4209	Male	4.68097	97.4951	0.03063	0.70183	173.176	0.92445	7.89268	12.6884	21.0208	69.0567	84.3424	7.32689	98.8863	15.3782
Transitional	T-4086-19	Male	4.64044	72.6649	0.27833	0.93848	181.456	0.95486	19.8829	19.2665	14.9547	50.8482	112.536	6.43478	90.3591	21.1677
Transitional	T-4066-19	Male	4.32014	101.352	0.1947	0.82757	169.375	1.06834	24.7544	20.9476	33.8594	45.7696	103.198	7.03469	102.039	18.497
Transitional	T-4008-19	Male	4.41326	99.4204	0.21411	1.10832	177.441	0.94133	24.1417	21.4604	30.41	52.1905	102.001	8.14117	116.252	19.9415
Transitional	T-4099-19	Male	4.00362	80.3498	0.11431	1.04025	161.774	0.93319	30.0833	19.2263	36.1992	42.6857	99.8321	7.48151	96.2817	22.0511
Transitional	T-4149	Male	4.64413	98.306	0.09938	1.10992	174.021	1.04283	20.9375	29.9301	40.2847	38.8324	114.151	8.15401	105.191	17.7093
Transitional	T-4177	Male	4.18372	100.026	0.07392	1.07735	167.437	0.94748	27.0383	32.63	35.9372	40.5481	103.197	7.41152	118.461	22.0474
Transitional	T-4157	Male	3.99034	85.4392	0.05093	1	158.853	1.05426	22.0389	29.4829	29.4752	37.2636	102.003	7.06902	97.9319	14.3857
Transitional	T-4190	Male	4.34991	90.3296	0.13793	1.08513	183.684	1.06784	25.4792	27.294	35.9675	47.6948	116.114	7.00363	99.3795	10.6437
Transitional	T-4240	Male	4.11043	104.962	0.08263	1.0347	179.594	0.95282	31.2976	29.4379	42.5928	53.507	105.947	8.04924	100.7	20.0846
Transitional	T-4184	Male	4.52482	91.4756	0.03472	1.04595	168.516	1.11858	28.377	30.5893	36.7546	43.126	103.072	7.83655	111.588	19.577
Transitional	T-4276	Male	4.00578	88.9393	0.06992	0.98034	155.931	0.99118	19.3492	21.8734	40.8249	60.8416	76.0946	7.12907	94.976	21.3693
Transitional	T-4125	Male	4.75178	97.1198	0.09319	0.95914	184.761	0.94628	28.6573	30.1138	35.0173	58.4471	109.725	8.02771	82.9432	21.7502
Transitional	T-4107-19	Male	4.55541	104.38	0.04229	0.64093	169.151	1.18091	24.4673	21.4027	43.8891	41.4113	107.633	7.49804	100.536	19.784
Transitional	T-4223	Male	4.1759	91.9562	0.1526	0.82266	190.542	1.09009	30.2777	28.6903	32.7655	54.0758	110.521	7.82242	129.728	21.8178
Transitional	T-4082-19	Male	4.66714	80.2935	0.21338	0.97138	179.017	1.00335	26.3602	30.6414	49.5211	56.8251	101.629	8.14082	102.814	20.7418
Transitional	T-4249	Male	4.28947	96.6251	0.12158	0.74041	181.511	1.03224	31.7206	27.2857	32.2404	49.4815	113.536	7.37936	92.4647	18.1724
Transitional	T-4189	Male	4.92266	111.046	0.10752	1.08498	174.61	0.96117	29.0811	33.8301	48.9518	56.3064	97.9212	7.35867	101.914	23.0054
Transitional	T-4089-19	Male	4.30052	102.368	0.26023	1.1271	177.186	0.94795	27.1624	33.6131	45.118	55.7429	101.791	8.20487	98.2609	21.7515
Transitional	T-4269	Male	4.03287	71.3047	0.09624	1.00079	159.801	1.17688	20.5228	24.2075	37.8374	40.0542	99.3036	7.27361	102.218	23.1835
Transitional	T-4074-19	Male	4.60502	103.142	0.16193	0.94362	194.136	1.00447	30.9416	28.5089	48.0369	51.6138	120.628	8.00489	109.47	19.9122
Transitional	T-4148	Male	4.32881	69.1051	0.10842	1.0152	163.893	0.98321	25.4376	26.814	34.2244	40.5639	100.368	7.34722	114.805	19.9651
Transitional	T-4156	Male	4.21433	94.687	0.18142	0.95835	149.407	0.9507	28.6177	31.4241	28.5998	39.4643	90.2418	7.27521	98.504	14.0709
Transitional	T-4134	Male	4.17101	72.4779	0.08792	0.62993	160.164	1.10945	15.7028	22.7292	36.7875	42.4145	103.478	7.70459	71.3558	20.1373
Transitional	T-4005-19	Male	4.42815	106.922	0.09507	0.81686	174.274	0.93067	24.1794	26.8779	49.5383	48.2153	102.706	7.51442	116.763	21.3352
Transitional	T-4181	Male	4.73091	95.182	0.13898	0.91274	155.417	1.09264	27.1215	23.3973	43.726	44.1655	89.329	7.44669	109.615	20.5881
Transitional	T-4002-19	Male	4.36844	51.7023	0.16681	1.0045	151.705	0.90806	28.0007	31.436	40.1041	48.0659	82.9007	7.3718	103.69	21.7078
Transitional	T-4054-19	Male	4.51212	99.9624	0.28072	1.18038	182.848	1.21138	23.9478	20.9553	50.683	43.956	119.064	8.02962	99.1422	19.8518
Transitional	T-4271	Male	4.72083	118.272	0.18463	0.79626	167.992	0.90965	25.8899	27.4747	39.6364	44.5307	101.742	7.99412	108.595	17.5159
Transitional	T-4109-19	Male	4.57548	86.4826	0.08855	0.59414	176.135	1.00545	21.832	23.994	45.5899	51.4053	102.48	7.62832	111.247	20.42
Transitional	T-4280	Male	4.34825	104.743	0.19546	0.78502	164.279	0.96124	24.6741	29.5133	48.2433	49.68	95.0798	7.41538	97.5946	19.3241
Transitional	T-4162	Male	4.46966	93.0029	0.20637	1.0839	161.422	0.89504	22.7164	19.0327	38.4967	48.2547	91.777	7.50243	106.953	16.2281
Transitional	T-4265	Male	4.25567	111.263	0.10028	0.67978	169.566	0.99841	25.6582	28.552	42.4501	56.8294	93.4554	7.89496	96.4053	21.1327
Transitional	T-4213	Male	4.49438	84.863	0.21042	1.17566	188.709	1.18886	30.6003	28.0714	39.4036	51.4041	114.534	8.09755	113.858	20.0363
Transitional	T-4020-19	Male	4.6818	109.142	0.21502	0.96742	174.996	0.98023	26.4845	24.1101	35.3104	42.5534	109.49	7.50668	114.763	21.8444
Transitional	T-4160	Male	4.16644	97.6986	0.17406	0.95785	169.684	1.03549	25.0915	25.1443	34.3311	51.2391	97.9297	7.29889	102.574	16.4808
Transitional	T-4083-19	Male	4.33406	101.977	0.20076	0.99262	169.975	1.04715	22.394	26.2035	43.2016	54.8415	97.2549	7.55357	89.3919	19.927
Transitional	T-4095-19	Male	4.41286	74.1163	0.10411	0.99951	164.37	0.95298	19.5452	24.2332	40.6369	47.1927	95.5213	7.73115	108.282	20.7457
Transitional	T-4302	Male	4.1774	96.2555	0.07046	0.90659	172.766	1.05881	23.6964	21.2628	32.0721	55.8439	97.3758	7.20872	97.7316	18.5644
Transitional	T-4266	Male	4.4776	102.673	0.08751	1.02815	151.953	1.0063	27.1501	25.8516	40.3779	61.7975	73.3072	7.54143	84.2411	19.0273
Transitional	T-4058-19	Male	4.63863	94.8124	0.22086	1.13534	172.349	1.08132	24.3013	25.3813	49.8131	50.4487	103.254	7.819	93.231	21.839
Transitional	T-4188	Male	4.29502	106.952	0.10421	0.94254	164.744	0.98896	27.8526	25.6109	49.2484	48.0999	99.1278	7.38657	87.582	18.6577
Transitional	T-4154	Male	4.52115	93.3693	0.10627	1.04095	183.931	1.10545	24.9063	25.4997	37.5541	55.0535	107.039	7.29282	109.19	22.1136
Transitional	T-4173	Male	4.88397	84.4646	0.26197	0.99628	208.415	1.262	22.3971	18.5427	31.5042	51.8441	133.542	7.51885	115.143	22.2672
Transitional	T-4253	Male	4.07022	80.9975	0.13078	1.01552	151.966	0.96008	14.2591	16.5948	28.3096	47.6906	88.0748	7.01617	81.0039	20.6053
Transitional	T-4287	Male	4.8118	119.168	0.20357	0.87499	151.38	0.99725	34.6172	32.2771	43.4706	48.8952	88.0298	8.0759	72.2765	19.5376
Transitional	T-4117	Male	4.26399	98.5809	0.0642	0.61999	144.695	0.9531	18.8145	15.8168	30.2267	39.3818	91.3425	7.63899	69.8536	21.4724
Transitional	T-4065-19	Male	4.77546	104.321	0.16697	0.89187	159.395	1.09219	26.0723	28.9202	35.0716	64.8906	74.7995	7.8416	98.5238	19.4988
Transitional	T-4281	Male	3.98197	89.1941	0.09062	0.70782	173.824	0.941	18.7933	23.589	29.2139	59.5726	92.4627	6.99727	108.942	16.4341
Transitional	T-4298	Male	4.14401	83.6391	0.13831	0.94746	181.062	0.9685	20.7835	20.1671	35.8553	51.7488	111.231	7.48067	90.4149	21.0036
Transitional	T-4270	Male	4.62114	113.051	0.10683	0.83598	169.481	1.07439	25.655	21.8482	37.5939	46.6702	102.392	7.18052	102.095	18.5529
Transitional	T-4222	Male	4.37426	91.1194	0.1741	1.01431	177.547	0.94731	25.0423	22.361	31.3591	53.0911	101.195	8.18706	116.308	19.9974
Transitional	T-4201	Male	4.30462	95.0487	0.1753	1.04623	161.88	0.93918	30.9839	20.1269	39.0998	43.5863	99.0264	7.52741	96.3376	22.1075
Transitional	T-4127	Male	4.94513	110.005	0.15937	1.11591	174.127	1.04882	21.838	30.8307	41.1853	40.733	112.345	8.19941	105.247	19.7652
Transitional	T-4286	Male	4.48471	111.725	0.13391	1.08334	167.543	0.95346	27.9389	33.5306	38.6378	51.4486	96.3911	7.57419	98.517	20.1033
Transitional	T-4284	Male	4.29134	97.1382	0.09169	0.99053	158.959	1.06025	24.9395	30.3835	40.7579	48.1642	91.277	7.21492	97.5878	16.4416
Transitional	T-4231	Male	4.6509	102.029	0.19791	1.09112	183.79	1.07383	26.3798	28.1946	36.8681	50.5954	111.248	7.4953	109.735	20.6996
Transitional	T-4296	Male	4.41142	86.661	0.07261	0.84068	179.7	0.9588	32.1982	30.3385	43.4934	54.4076	105.141	7.19514	100.756	20.1405
Transitional	T-4275	Male	4.82581	103.175	0.09573	0.95193	168.622	1.12457	29.2775	31.4899	37.6552	44.0266	102.266	7.88245	111.644	19.6329
Transitional	T-4272	Male	4.30678	100.638	0.0991	0.98632	156.037	0.99716	20.2498	22.774	41.7255	61.7422	75.2888	7.17497	95.0319	21.4251
Transitional	T-4145	Male	4.05278	78.8188	0.15318	0.96512	184.867	0.95226	29.5578	31.0144	35.9179	59.3477	108.92	7.07361	82.9961	21.8061
Transitional	T-4187	Male	4.85641	116.079	0.10227	1.04692	169.257	1.1869	25.3679	22.3062	44.7897	42.3119	106.827	7.94006	100.592	19.8399
Transitional	T-4108-19	Male	4.87648	98.1816	0.10854	0.80013	176.241	1.01144	22.7325	24.8946	46.4905	52.3059	101.675	7.67422	111.303	20.4759
Transitional	T-4267	Male	4.82214	105.068	0.21626	1.04693	184.037	1.11143	25.8069	26.4003	38.4547	55.9541	106.234	7.87198	109.246	22.1695
Transitional	T-4003-19	Male	4.60199	114.841	0.20919	1.0496	164.242	1.01046	31.8422	29.4095	48.9375	48.5144	95.8102	8.05078	99.5863	19.9681
Transitional	T-4260	Male	4.37152	94.0621	0.06022	0.90274	171.29	0.95394	28.063	34.1137	45.0186	46.6414	106.585	7.35076	90.3168	21.8074
Transitional	T-4059-19	Male	4.77069	101.702	0.16636	1.0803	168.528	0.90106	23.617	19.9333	39.3973	49.1553	98.5712	7.48329	104.009	17.284
Transitional	T-4255	Male	4.23659	92.7453	0.06751	0.09097	174.716	0.96715	29.9816	34.7307	49.8524	57.207	99.1155	7.40457	91.9701	23.0613
Transitional	T-4250	Male	4.96813	81.9925	0.07336	0.97737	179.129	1.00934	27.2608	31.542	40.4216	57.7257	100.829	8.14671	102.87	20.7977
Transitional	T-4017-19	Male	4.02183	69.9715	0.04461	0.60225	168.098	0.91563	24.7904	28.3753	40.137	45.4312	100.736	7.04701	109.651	17.5718
Transitional	T-4294	Male	4.93963	106.511	0.20849	1.14137	172.405	1.0873	25.2019	26.2818	30.7137	51.3493	102.282	7.8649	93.8638	21.8949
Transitional	T-4024-19	Male	4.51664	102.962	0.16027	1.06857	169.672	1.0044	26.5581	29.4526	43.3507	57.73	92.6496	7.85979	96.4612	21.1886
Transitional	T-4021-19	Male	4.79538	96.562	0.20641	1.18165	188.815	1.19484	31.5009	28.972	40.3042	50.3047	115.728	8.10344	113.914	20.0922
Transitional	T-4163	Male	4.28	108.407	0.1135	0.97341	175.102	0.98622	27.3851	25.0106	36.211	43.454	110.685	7.55257	104.819	18.9003
Transitional	T-4103-19	Male	4.41749	79.3976	0.05742	0.84	169.79	1.04179	25.9921	26.0449	41.2317	51.1397	100.124	7.89914	92.6295	20.5366
Transitional	T-4232	Male	4.63505	113.676	0.10749	0.99861	170.081	1.0314	23.2945	27.1041	44.1027	55.7421	96.4491	7.59947	89.4478	19.9274
Transitional	T-4247	Male	4.71386	75.8153	0.1641	1.00549	164.476	0.95897	20.4458	25.1838	41.5375	48.0933	96.7156	7.77205	98.3377	20.8016
Transitional	T-4077-19	Male	4.47839	107.957	0.13044	0.91258	172.872	1.0648	24.597	22.1634	32.9727	56.7445	96.5705	7.25462	97.7851	18.6202
Transitional	T-4096-19	Male	4.77851	114.372	0.14749	1.03419	152.058	1.01229	28.0507	26.7523	41.2785	42.6981	92.5008	7.87329	84.297	20.0832
Transitional	T-4087-19	Male	4.62981	80.8041	0.16841	1.02119	163.998	0.98317	26.3382	27.7146	35.125	41.4625	100.364	7.39311	110.861	20.0211
Transitional	T-4219	Male	4.5153	106.386	0.20171	1.16493	179.513	0.95629	29.5183	32.3207	49.5004	40.3649	119.036	7.3211	100.56	17.1268
Transitional	T-4258	Male	4.47209	84.1768	0.1479	1.06359	160.27	1.11524	16.6034	23.6297	37.688	43.3151	98.6725	7.5049	91.4117	20.1931
Transitional	T-4206	Male	4.72915	118.621	0.15509	0.82294	174.38	0.93661	25.0799	27.7715	50.4388	49.1151	101.902	7.60319	116.814	21.3911
Transitional	T-4224	Male	4.641	97.874	0.15098	1.06482	165.402	1.05519	29.539	27.136	41.5729	49.7869	101.55	7.76351	70.3254	21.7539
Transitional	T-4128	Male	4.41662	102.005	0.09771	0.71426	158.482	1.0224	20.0071	23.3528	48.4046	61.5009	79.8792	7.38715	85.5077	20.7222
Transitional	T-4183	Male	4.56903	94.3081	0.09371	0.85659	184.258	1.04739	25.6084	23.3239	36.3473	58.1306	106.271	7.47281	99.2815	22.1075
Transitional	T-4259	Male	4.27003	117.457	0.09509	0.81698	162.187	0.85633	30.3923	23.5006	43.7206	43.5913	101.421	7.14009	85.8725	19.6122
Transitional	T-4273	Male	4.50972	102.662	0.076	0.7595	155.264	1.02575	19.7783	21.6874	37.0467	40.4609	97.0106	7.83329	88.9638	18.645
Transitional	T-4182	Male	4.94083	87.4297	0.20619	1.03296	166.405	1.01882	28.1147	35.1281	44.1916	47.8706	100.123	7.677	92.0548	20.7954
Transitional	T-4257	Male	4.65819	74.4136	0.18284	1.07114	157.282	0.91307	23.8819	25.2614	49.7052	58.8036	81.7495	7.80573	83.6459	14.1959
Transitional	T-4180	Male	4.3915	113.932	0.08369	0.87673	173.203	1.09852	18.3958	25.1592	34.5725	64.1914	94.8035	7.43831	71.0386	19.6603
Transitional	T-4061-19	Male	4.5489	101.179	0.21106	1.18299	190.583	1.05719	17.1308	20.7385	39.7439	51.7706	114.71	7.35279	120.508	21.4615
Transitional	T-4252	Male	4.81102	118.376	0.0715	0.79641	145.624	0.87831	16.8361	19.5731	30.4859	59.5376	72.7881	8.14731	66.4916	13.473
Transitional	T-4116	Male	4.76512	100.372	0.05229	0.8451	173.643	1.03162	21.1168	24.083	35.5827	46.5907	106.667	7.83015	101.926	23.0057
Transitional	T-4292	Male	4.90413	100.03	0.18852	0.92961	150.751	0.94165	19.9654	20.4562	37.643	49.4003	88.9636	7.37125	61.9368	21.8174
Transitional	T-4153	Male	4.66924	63.4013	0.20694	1.01048	151.811	0.914047	28.9013	32.3365	41.0047	48.9664	82.701	7.41769	100.716	21.7638
Transitional	T-4131	Male	4.81315	111.661	0.14071	1.1863	182.954	1.21739	24.8183	21.8519	51.5836	44.8565	118.258	8.07551	99.1981	19.9077
Transitional	T-4254	Male	4.59047	108.324	0.18156	0.94639	181.617	1.03822	32.6213	28.1863	33.4103	50.3821	112.73	7.42526	92.5206	18.2283
Transitional	T-4105-19	Male	4.64925	116.442	0.20547	1.09101	164.385	0.96723	25.5746	30.4139	49.1439	50.5806	94.274	7.46129	97.6505	20.3799
Transitional	T-4263	Male	4.4739	103.658	0.11258	0.82869	190.648	1.09607	31.1783	29.5709	37.9621	54.9763	111.715	7.86831	119.784	21.8731
Rain Forest	RF-1811-19	Male	4.63711	113.72	0.17928	0.89305	185.95	0.64673	23.168	26.0604	50.1573	45.6	118.91	7.36272	107.2	22.3493
Rain Forest	RF-1812-19	Male	4.05985	104.77	0.1795	0.87122	163.989	0.81134	36.4458	17.3147	20.9781	38.54	106.171	6.79659	96.39	18.2331
Rain Forest	RF-1634-19	Male	4.56758	105.666	0.02259	1.0086	183.801	0.92895	26.903	20.2052	20.2644	36.9	122.601	8.0108	121.5	21.149
Rain Forest	RF-1793-19	Male	4.54457	95.935	0.20721	0.7742	203.814	0.60453	15.7568	18.261	26.498	44.33	135.664	6.97522	119.1	20.8979
Rain Forest	RF-1769-19	Male	4.43613	86.6853	0.01969	0.88122	166.233	0.81053	29.9473	16.4595	19.419	45.85	102.903	6.5238	87.4	17.9792
Rain Forest	RF-1680-19	Male	4.25607	102.192	0.13843	1.20033	201.752	0.9348	24.5128	24.0424	33.6337	48.13	128.75	6.73	124.36	22.8878
Rain Forest	RF-1650-19	Male	4.41466	104.64	0.28763	1.17824	163.508	0.82466	15.8608	12.7796	29.1938	48.89	91.138	8.19	117.4	22.3294
Rain Forest	RF-1849	Male	4.38698	90.6235	0.10872	1.19303	192.012	0.72651	14.3071	17.238	28.3742	49.65	120.462	8.04432	109.5	20.1235
Rain Forest	RF-1770-19	Male	4.57433	101.449	0.20772	0.81323	210.684	0.72322	22.1141	19.2602	19.4659	50.41	134.354	6.56804	129.6	21.5835
Rain Forest	RF-1050-19	Male	4.48046	106.349	0.26941	0.80958	156.883	0.94852	22.0997	18.7835	39.1779	51.17	90.6534	7.6231	75.3	22.8633
Rain Forest	RF-1644-19	Male	4.76382	103.286	0.28318	0.64929	177.732	0.60148	13.2344	12.318	12.9778	51.93	106.082	7.37008	98.6	20.6618
Rain Forest	RF-1082-19	Male	4.7025	106.961	0.19624	0.70491	206.761	0.80433	21.6461	10.5065	20.4518	53.45	127.211	7.81	130.5	20.2879
Rain Forest	RF-1764-19	Male	4.74202	104.726	0.17623	0.70902	203.038	0.85304	27.5801	18.9581	35.9391	54.21	127.368	6.5	107.3	20.4988
Rain Forest	RF-1761-19	Male	4.60981	109.146	0.15028	1.15223	162.19	0.62782	34.0286	30.4008	28.9825	59.47	90.9935	7	58.63	18.5544
Rain Forest	RF-1862	Male	4.62882	103.027	0.21011	1.09152	188.899	0.90862	14.6409	13.4778	21.2621	65.73	108.589	8.23	72.9	22.3455
Rain Forest	RF-1677-19	Male	4.42336	108.438	0.26061	1.02143	162.217	0.83257	21.4874	20.9091	33.2572	56.49	92.967	7.61	63.8	19.5871
Rain Forest	RF-1801-19	Male	4.61217	96.0213	0.22558	1.00187	184.184	0.91604	32.2159	34.1365	42.9	44.33	117.494	6.61	111.8	22.9112
Rain Forest	RF-1788-19	Male	4.47802	109.742	0.22668	0.85342	204.008	0.79214	31.9015	41.4066	52.424	45.09	137.531	7.88	106.935	22.8783
Rain Forest	RF-1851	Male	4.70702	73.7395	0.21728	0.86612	156.754	1.16044	29.983	21.4142	21.6667	45.85	97.0442	7.71486	69.3	19.6479
Rain Forest	RF-1681-19	Male	4.57627	107.65	0.3086	1.12718	185.445	0.95211	17.2748	15.2631	25.0261	46.61	118.095	7.46	103.7	18.4579
Rain Forest	RF-1781-19	Male	4.52665	102.486	0.22415	0.9707	168.478	0.64844	26.0844	16.7337	18.0059	47.37	104.35	8.01243	83.79	20.2564
Rain Forest	RF-1780-19	Male	4.55375	97.6112	0.2377	1.12758	200.484	0.97023	20.5483	46.1666	43.0029	48.13	128.074	8.25092	121.4	20.2842
Rain Forest	RF-1699-19	Male	4.77367	105.206	0.25245	1.07884	173.322	1.18892	27.1963	21.2159	37.7191	48.89	104.714	7.54	98.59	19.3888
Rain Forest	RF-1777-19	Male	4.50308	106.02	0.26564	0.90449	156.366	0.71527	22.1944	13.3508	21.5446	50.41	89.438	6.1	82.59	15.475
Rain Forest	RF-1642-19	Male	4.65523	103.955	0.11918	1.08481	182.934	0.90413	34.0391	32.3847	51.907	51.17	110.872	7.07241	104.46	22.3023
Rain Forest	RF-1874	Male	4.7292	98.0387	0.1398	0.95721	149.826	0.94175	32.002	27.542	38.3043	51.93	84.4398	7.63	67.2789	20.6387
Rain Forest	RF-1766-19	Male	4.46062	103.052	0.30141	1.13656	162.789	1.1049	31.7056	21.7357	53.3811	52.69	93.7829	8.22	81.579	22.9318
Rain Forest	RF-1685-19	Male	4.51316	112.086	0.26086	1.1146	157.831	1.18528	21.1822	10.2262	20.8836	53.45	84.3208	7.8	100.3	15.0297
Rain Forest	RF-1869	Male	4.70745	104.851	0.18356	1.14039	198.701	0.96849	18.6777	12.4557	26.147	54.21	120.981	7.08	117.546	13.0259
Rain Forest	RF-1668-19	Male	4.67547	109.56	0.30883	1.01937	175.596	0.92177	32.8339	15.8726	30.2435	55.73	101.991	7.67	89.3759	22.5933
Rain Forest	RF-1773-19	Male	4.69566	102.693	0.16568	0.72243	165.23	0.94815	18.8618	13.7784	27.003	56.49	87.5733	7.64	105.831	19.1235
Rain Forest	RF-01492-19	Male	4.19064	104.731	0.24041	0.82482	179.258	0.96318	21.6911	19.4334	19.8627	57.25	100.302	7.69	108.529	19.7809
Rain Forest	RF-1791-19	Male	4.58238	100.4	0.17701	0.68371	199.937	0.90147	18.8119	23.5101	23.0432	58.01	119.682	6.78	111.228	19.1667
Rain Forest	RF-1806-19	Male	4.42156	106.47	0.31718	0.95074	192.041	0.86264	20.2909	41.5099	46.0668	58.77	110.486	6.46666	113.926	38.9378
Rain Forest	RF-1776-19	Male	4.39559	107.78	0.02886	1.19365	190.025	1.13442	17.6364	18.3793	26.2032	59.53	109.17	6.01	106.624	22.227
Rain Forest	RF-1779-19	Male	4.63553	55.4613	0.29958	1.00992	144.162	0.95251	31.7003	19.6056	24.1839	60.29	66.0734	6.66892	88.9934	22.2511
Rain Forest	RF-1785-19	Male	4.35593	101.036	0.2052	1.1402	154.731	1.1917	21.3806	29.9674	19.2706	61.81	77.6112	7.28	76.5476	15.4054
Rain Forest	RF-1763-19	Male	4.63444	104.643	0.16608	1.16974	185.941	0.96011	29.3083	27.4329	40.1	62.57	106.845	7.52	82.6274	23.0661
Rain Forest	RF-1760-19	Male	4.4207	115.983	0.22696	1.19386	147.741	0.82092	16.185	17.276	28.0051	63.33	68.6699	8.3	78.7072	22.6791
Rain Forest	RF-01483-19	Male	4.52141	107.608	0.28926	1.17722	184.564	0.85268	17.0302	14.1781	22.1967	64.09	105.523	8.13	74.757	20.9822
Rain Forest	RF-1802-19	Male	4.54797	109.52	0.23788	0.90507	137.533	0.9	23.1943	23.3113	28.6151	56.21	68.7177	6.46	63.0265	14.8186
Rain Forest	RF-1762-19	Male	4.61115	103.078	0.13946	0.79469	209.014	0.80621	17.9894	16.9559	19.8117	55.2815	135.09	7.61	93.2133	18.8944
Rain Forest	RF-1789-19	Male	4.70875	97.6247	0.0588	0.59249	206.713	0.8441	30.8103	25.5212	24.3083	49.8801	132.574	6.05	121.291	20.1429
Rain Forest	RF-1091-19	Male	4.5692	111.969	0.23316	1.07673	204.866	0.9192	21.8471	14.8189	17.9603	66.3919	119.822	7.88	93.2593	23.7928
Rain Forest	RF-1722-19	Male	4.69172	121.641	0.14567	1.07673	161.397	0.80416	26.9182	25.4064	48.5767	55.7478	84.9178	6.5	103.655	16.3615
Rain Forest	RF-1803-19	Male	4.48812	100.236	0.16298	0.85974	168.674	0.74622	26.9813	15.4501	20.0766	39.3883	113.539	7.12	78.7356	22.4436
Rain Forest	RF-1798-19	Male	3.81879	88.8632	0.01458	0.58713	153.761	0.83509	35.2058	29.0045	15.9	47.9262	92.6557	8	65.8956	21.2166
Rain Forest	RF-1687-19	Male	4.10994	80.2971	0.28111	0.88746	126.034	0.96304	14.7347	13.4783	32.56	47.3157	70.5826	6.89	40.6783	20.841
Rain Forest	RF-1720-19	Male	4.47242	110.949	0.25366	0.600751	171.227	0.91308	21.9672	40.3334	29.67	46.0053	106.401	7	94.1	21.6637
Rain Forest	RF-1675-19	Male	4.83246	107.958	0.29803	0.7051	148.946	0.84775	20.353	28.97	31.7	36.4916	98.5768	6	69.3859	22.0958
Rain Forest	RF-1697-19	Male	4.94694	71.4403	0.17607	0.84988	167.768	0.8533	35.6418	30.421	23.57	45.4841	105.626	6.79	83.2905	22.8754
Rain Forest	RF-1080-19	Male	4.57255	103.635	0.69064	1.05234	125.737	0.80825	33.7967	40.0452	31.024	44.8741	69.8839	7.49	54.8952	21.2004
Rain Forest	RF-1818	Male	4.53974	106.72	0.19923	0.88156	157.444	0.81601	24.2541	18.5852	32.472	47.2637	96.0434	6.794	70.684	20.3481
Rain Forest	RF-1832	Male	3.64947	99.5905	0.24001	0.9596	160.347	0.93037	16.0144	14.6867	33.92	41.6533	100.805	7.7266	89.4411	22.3154
Rain Forest	RF-1784-19	Male	3.67721	103.891	0.22847	0.85764	102.699	0.83759	16.3953	13.9873	35.368	43.0428	45.9724	6.8	68.4173	21.8149
Rain Forest	RF-1834	Male	3.73045	102.263	0.14965	0.91877	140.137	0.85032	29.1157	23.3856	36.816	52.4324	76.2263	7	57.3935	23.038
Rain Forest	RF-1768-19	Male	4.51975	106.266	0.18732	0.35776	193.527	0.9739	20.4321	26.2889	16.1988	41.2116	131.846	7.9	102.346	23.0308
Rain Forest	RF-1691-19	Male	4.62694	104.228	0.17152	1.09663	153.386	0.80094	12.4148	14.0693	29.4945	35.7478	105.183	8.20947	62.2746	10.4898
Rain Forest	RF-1870	Male	4.6084	103.656	0.20329	1.17993	182.925	0.91041	15.9794	14.9364	45.4607	37.3883	129.286	8.11447	81.2508	19.145
Rain Forest	RF-1636-19	Male	4.3978	86.2283	0.21698	1.11643	158.933	1.03233	22.4411	13.7338	16.9839	47.9262	99.05	7.55238	59.783	15.6396
Rain Forest	RF-1638-19	Male	4.6615	56.6472	0.13842	0.90759	175.071	1.02722	33.7771	39.542	29.331	47.3916	112.044	7.39	78.1795	22.8869
Rain Forest	RF-1089-19	Male	4.44694	108.156	0.23127	1.198	179.7	1.03107	19.0973	22.3903	19.0598	46.0491	114.737	8	94.5689	18.3163
Rain Forest	RF-1799-19	Male	4.26747	105.379	0.2649	0.59718	118.173	1.01697	20.0508	24.3148	28.9704	51.1707	58.2649	6.99	43.6894	21.0301
Rain Forest	RF-1641-19	Male	3.84	117.865	0.09027	1.03015	140.89	1.21871	29.1471	22.0272	43.6854	52.5704	76.4382	6.92112	59.4067	19.1774
Rain Forest	RF-1830	Male	4.9	106.583	0.25546	1.10874	146.288	1.02567	21.3672	11.5516	28.5495	53.0382	74.8132	7.5	92.1846	19.6789
Rain Forest	RF-1066-19	Male	4.09679	108.304	0.21222	0.96711	158.043	1.04271	16.0089	42.6964	31.5147	53.9738	84.5211	8	97.7403	15.5303
Rain Forest	RF-1698-19	Male	4.57142	101.497	0.20302	0.91534	145.704	0.94125	13.0532	11.7736	21.6347	55.823	80.0195	8.09213	49.3079	19.2766
Rain Forest	RF-1659-19	Male	4.63635	59.1195	0.12945	1.04894	130.94	1.02932	11.648	14.4793	20.162	47.9	71.5467	7.6614	57.4655	15.5912
Rain Forest	RF-1881	Male	4.36336	103.315	0.22283	1.07941	136.385	1.01241	22.1277	18.2666	15.6981	58.39	69.87	7	40.6244	21.5026
Rain Forest	RF-1800-19	Male	4.58054	107.262	0.18747	0.97143	143.179	1.02372	10.2636	7.37324	18.6441	48.9	81.2928	7.49	64.9285	23.0206
Rain Forest	RF-01493-19	Male	4.2828	67.412	0.22308	0.986665	129.613	1.03725	19.0938	12.3417	22.2436	57.6169	62.5341	7.2417	47.3079	22.2476
Rain Forest	RF-1047-19	Male	4.81867	72.2988	0.21844	0.978915	163.917	1.01733	35.3899	44.5033	45.4765	57.7355	93.5842	8.3	62.9882	16.656
Rain Forest	RF-1635-19	Male	4.63327	72.5004	0.24081	1.0362	120.089	1.00141	22.4585	24.3686	21.2437	57.854	52.4859	7.61658	48.746	17.4531
Rain Forest	RF-1052-19	Male	4.6435	76.5737	0.22307	1.12251	145.871	1.03357	23.601	15.4511	27.5408	58.0911	76.9096	7.27416	54.3517	17.4001
Rain Forest	RF-1063-19	Male	4.67602	79.4837	0.17906	1.07769	162.565	1.01771	15.3333	11.7386	24.9824	58.2097	95.6743	7.60295	43.4064	22.5561
Rain Forest	RF-1827	Male	4.546	82.0664	0.24837	1.08316	188.93	0.9883	20.2769	14.4747	18.1971	58.4418	116.157	7.7631	71.6517	20.4198
Rain Forest	RF-1656-19	Male	4.5424	96.3519	0.27135	1.07009	157.597	1.02353	21.8418	16.6575	21.7084	58.5653	88.8799	8.17032	50.7602	17.67
Rain Forest	RF-1060-19	Male	4.49165	89.0422	0.20869	0.96484	198.663	1.23133	19.0549	12.2676	42.2194	52.1026	126.587	7.9626	99.8649	16.5866
Rain Forest	RF-1831	Male	4.54888	100.907	0.21778	0.9088	147.312	0.96818	20.617	15.0415	19.7931	52.5705	85.0029	7.37189	48.694	21.1187
Rain Forest	RF-1048-19	Male	4.61516	89.8454	0.30971	1.02699	205.827	1.27645	15.6035	14.2431	19.4662	53.9738	131.586	8.0773	101.339	19.5243
Rain Forest	RF-1871	Male	4.41298	101.217	0.11842	0.89385	163.136	0.69377	19.3963	10.0898	18.387	54.9094	93.3233	6.75533	74.5152	21.8061
Rain Forest	RF-1646-19	Male	4.59307	105.483	0.19	0.70935	145.898	1.06362	29.8317	28.3501	22.43	55.3718	81.3055	7.99796	46.1034	22.7083
Rain Forest	RF-1783-19	Male	4.76332	100.293	0.23781	1.14973	136.821	1.01216	20.3054	22.7687	19.7084	39.5	85.4654	7.498	59.2797	23.0048
Rain Forest	RF-1719-19	Male	4.41323	90.2364	0.10465	0.92626	180.079	0.95434	14.8538	14.2868	44.3774	47.9	120.21	8.22997	59.8437	20.0351
Rain Forest	RF-1852	Male	4.56309	104.164	0.3138	1.16931	137.73	1.27034	23.7255	18.7151	23.8724	66.34	61.9015	7.77484	47.4406	21.8953
Rain Forest	RF-1775-19	Male	4.30308	61.8574	0.17593	0.64906	185.221	0.8445	16.5058	19.8253	30.9781	49.57	118.643	7.72437	85.0375	22.6345
Rain Forest	RF-1732-19	Male	4.63622	116.691	0.17326	0.60832	129.239	0.9693	28.5054	15.8479	31.6625	57.0296	62.4383	7.83957	48.8575	17.2609
Rain Forest	RF-1828	Male	4.62796	114.67	0.20393	0.93505	168.177	0.534318	17.8391	14.6506	28.4678	64.4923	91.2205	8.18164	62.3215	15.0135
Rain Forest	RF-01484-19	Male	4.29668	119.169	0.20719	0.9847	178.106	0.79753	26.362	33.1335	51.43	61.2647	100.148	6.90362	83.4644	20.0031
Rain Forest	RF-1069-19	Male	3.9938	114.731	0.143951	0.82437	181.81	0.8277	18.4296	31.2555	41.2886	60.4622	102.689	6.54233	93.294	19.2378
Rain Forest	RF-1098-19	Male	4.3198	101.153	0.157877	0.86934	185.514	0.77735	30.6938	27.45	43.4616	59.6508	105.831	7.30737	100.164	21.6532
Rain Forest	RF-1649-19	Male	3.58513	109.393	0.26755	0.71275	189.218	0.64883	24.3772	32.8	36.9936	58.8573	115.77	6.39214	72.9532	15.9417
Rain Forest	RF-1086-19	Male	3.83122	85.0331	0.29091	0.81242	192.922	0.68307	22.3984	12.56	53.64	58.0518	112.314	5.94216	112.783	19.3394
Rain Forest	RF-1088-19	Male	3.93056	107.275	0.22512	0.79095	196.626	0.78364	14.9363	29.4	38.8635	57.2524	115.071	6.14258	121.512	15.6104
Rain Forest	RF-1068-19	Male	3.80976	107.161	0.13415	0.92921	154.89	0.66597	15.7144	18.99	25.6847	56.4497	86.2519	6.1554	60.9418	19.27
Rain Forest	RF-1077-19	Male	3.98643	105.483	0.15009	0.58653	164.67	0.70736	29.7154	24.89	9.69113	55.6473	91.4484	6.25798	87.8714	16.3952
Rain Forest	RF-1093-19	Male	4.11955	118.056	0.09475	1.1596	139.24	0.53683	16.1564	22.9	29.1046	54.825	69.4531	6.56393	74.8097	22.3158
Rain Forest	RF-1046-19	Male	4.10949	104.25	0.01972	0.62677	139.565	0.78591	18.1116	27.4	53.32	62.675	67.158	6.84627	48.6601	22.0144
Rain Forest	RF-1633-19	Male	4.33814	100.007	0.14061	1.07664	134.772	0.80675	16.9831	19.45	20.02	47.9303	75.7237	8.17718	55.5896	15.9861
Rain Forest	RF-1643-19	Male	4.66251	91.0951	0.04844	0.72824	159.979	0.95697	35.8704	21.9071	54.7899	70.7	76.7752	7.91914	62.5192	21.629
Rain Forest	RF-1765-19	Male	4.39556	101.94	0.079018	0.55668	149.6	0.92947	32.8051	20.9214	39.2713	55.89	85.1081	7.46376	43.0095	22.8135
Rain Forest	RF-1833	Male	4.49088	103.104	0.10527	0.9387	160.59	0.95926	30.9434	19.9357	30.4071	58.5645	91.2342	7.35162	53.959	22.0493
Rain Forest	RF-1873	Male	4.76206	109.385	0.11953	0.76773	139.326	0.02905	16.9012	13.5696	19.9253	54.8419	72.3797	6.23084	60.5216	16.0069
Rain Forest	RF-1065-19	Male	4.90011	118.185	0.25341	1.08178	208.056	1.11716	16.8133	10.5498	43.0686	65.8902	133.453	8.304	43.5652	14.789
Rain Forest	RF-1097-19	Male	4.47918	90.802	0.23409	1.14079	159.937	0.89824	25.2857	21.4828	26.0498	41.087	102.834	7.40496	80.0803	20.827
Rain Forest	RF-1657-19	Male	4.60889	104.291	0.145296	1.16107	185.425	0.91121	23.5053	10.5508	47.3159	57.6615	113.539	7.60296	71.1248	17.3347
Rain Forest	RF-1829	Male	4.64222	106.765	0.29524	1.04063	196.217	0.92026	26.6624	18.3373	35.1879	54.3316	128.505	8.02579	66.9044	17.6255
Rain Forest	RF-1672-19	Male	4.7553	106.348	0.147306	1.00933	204.313	0.93879	23.1519	21.9251	55.0437	42.971	149.919	8.11389	57.1136	18.1986
Rain Forest	RF-1787-19	Male	4.84284	107.729	0.24134	0.97397	180.598	0.7408	27.5688	16.4364	34.8053	50.4111	121.016	8.19125	45.854	19.679
Rain Forest	RF-1056-19	Male	4.69714	105.648	0.133656	0.95177	129.55	1.13369	29.7826	21.7127	32.0249	45.2981	69.6262	7.56567	73.13	20.6513
Rain Forest	RF-1684-19	Male	3.65554	120.914	0.30381	0.79594	153.7	0.79081	23.4358	10.6534	55.0697	59.3671	83.4014	5.3873	54.6575	19.7509
Rain Forest	RF-1057-19	Male	4.25727	107.138	0.25177	1.12766	184.6	0.94576	30.9362	37.1278	50.9437	69.1017	102.635	6.60593	64.3163	16.8375
Rain Forest	RF-01491-19	Male	3.94609	118.688	0.27752	0.82362	156.35	0.81236	28.5956	28.5788	46.06	75.4594	70.0614	6.46283	54.1462	21.2416
Rain Forest	RF-1794-19	Male	4.80742	108	0.32617	0.83912	170.698	0.73146	17.5823	13.2861	8.87705	55.2094	99.7276	7.16269	78.8053	14.5756
Rain Forest	RF-1067-19	Male	4.59307	100.147	0.04293	0.71773	181.385	1.037	25.8027	24.0383	34.8206	51.271	108	7.7305	110.57	18.3861
Rain Forest	RF-1064-19	Male	4.36958	108.295	0.19213	1.08274	160.603	0.94766	18.2508	23.1693	30.1639	51.8815	88.1792	7.286	102.714	20.3191
Rain Forest	RF-1774-19	Male	4.60837	93.5705	0.03272	0.55379	190.108	0.97251	16.9271	18.927	29.3752	47.9611	119.197	7.37402	114.749	21.1037
Rain Forest	RF-1059-19	Male	4.09633	102.405	0.11258	1.10483	200.779	0.93197	23.7021	20.9502	40.2559	59.74	117.013	7.58504	120.131	22.5138
Rain Forest	RF-1790-19	Male	4.27046	107.504	0.17391	0.91406	169.979	0.94702	23.0827	19.6135	40.1376	53.1906	97.6397	7.7131	95.7429	20.8533
Rain Forest	RF-1081-19	Male	4.58372	104.241	0.1376	1.09753	175.383	1.00418	20.7204	23.503	33.8312	44.9742	110.385	7.36008	100.116	21.518
Rain Forest	RF-1070-19	Male	4.226	97.2916	0.10074	0.90641	176.857	1.10373	22.7461	21.4974	21.6419	56.144	100.383	7.5038	101.648	21.2178
Rain Forest	RF-1678-19	Male	4.15801	109.382	0.11641	0.99612	188.194	1.00742	20.6309	24.694	30.5214	62.8372	105.293	7.2261	100.319	21.5115
Rain Forest	RF-1702-19	Male	4.5937	102.593	0.15117	0.94586	162.912	1.0297	22.4772	21.8951	37.2042	59.5225	89.4404	7.63109	69.7479	20.7719
Rain Forest	RF-1084-19	Male	4.58127	79.3558	0.121	0.94112	170.195	0.8031	25.248	28.5803	32.2683	50.8305	104.417	7.60658	74.736	18.5311
Rain Forest	RF-1712-19	Male	4.6153	75.5276	0.10757	1.03701	145.961	0.73957	24.9076	26.4107	28.8305	41.0612	92.7111	7.46216	60.9417	18.9301
Rain Forest	RF-1092-19	Male	4.19055	84.3807	0.08395	0.98519	163.461	0.81641	18.3623	20.7285	29.5714	49.9462	99.6354	7.22695	69.3963	20.5691
Rain Forest	RF-1660-19	Male	4.26913	80.3713	0.102857	0.99751	189.729	1.0373	21.4661	25.736	39.1831	61.4714	107.735	7.58331	102.612	21.0948
Rain Forest	RF-1058-19	Male	4.62	104.7	0.202	1.16	166.1	0.914	26.4	22.73	44.37	50.68	97.968	7.53	87.26	19.9
Rain Forest	RF-1810-19	Male	4.08	110.34	0.136	1.012	173.9	1.043	22.17	21.12	31.97	46.18	108.46	7.11	96.3	21
Rain Forest	RF-1825	Male	4.29	108.5	0.088	0.928	186.8	1.175	19.61	23.44	37.18	53.85	112.242	7.08	103.54	22.2
Rain Forest	RF-1850	Male	4.38	110.42	0.118	1.005	176	0.921	23.83	18.86	31.28	48.51	108.416	7.66	95.37	20.6
Rain Forest	RF-1055-19	Male	4.61829	104.701	0.20195	1.1604	166.114	0.9139	26.3955	22.7257	44.3712	50.68	97.9818	7.5271	87.2619	19.9218
Rain Forest	RF-1771-19	Male	4.07513	110.341	0.13566	1.01191	173.926	1.0428	22.1722	21.1162	31.9736	46.1831	108.484	7.1079	96.297	21.0197
Rain Forest	RF-1661-19	Male	4.29257	108.502	0.08805	0.92837	186.794	1.1749	19.6084	23.4417	37.1752	53.852	112.235	7.0752	103.536	22.151
Rain Forest	RF-1822	Male	4.3791	110.416	0.1183	1.00481	175.962	0.92077	23.8257	18.8626	31.2775	48.5072	108.381	7.6618	95.3659	20.5811
Rain Forest	RF-01489-19	Female	3.86702	69.1546	0.11672	0.7746	160.651	0.72532	17.1876	10.6539	13.623	48.68	95.4386	7.65635	82.663	17.3539
Rain Forest	RF-1481-19	Female	4.29349	43.291	0.14012	0.57729	179.709	0.83501	15.0037	19.2517	17.5371	45.09	113.319	7.44567	106.5	11.4797
Rain Forest	RF-1808-19	Female	4.14888	74.5515	0.07591	0.47309	163.188	0.91289	13.726	19.3194	26.7642	46.61	101.958	7.72807	73.1	24.6444
Rain Forest	RF-1736-19	Female	3.61858	56.1117	0.14423	0.88241	120.419	0.41749	24.1341	19.4961	10.3619	47.37	61.4087	7.95	58.2	14.4076
Rain Forest	RF-1805-19	Female	4.49355	89.4884	0.28814	0.69992	185.198	0.92683	16.7243	12.5406	13.1052	52.69	111.748	6.63647	103.8	19.3581
Rain Forest	RF-1724-19	Female	4.34295	92.9897	0.29696	1.02105	163.613	1.12005	21.55	11.367	16.5954	49.65	100.109	7.62355	69.27	16.2799
Rain Forest	RF-1753-19	Female	4.19319	75.7181	0.16275	0.88673	190.991	0.85113	15.2328	11.1857	14.6463	54.97	114.744	8.22294	106.385	13.3046
Rain Forest	RF-1705-19	Female	4.71199	91.1119	0.21052	1.11061	102.221	0.61787	15.3066	17.2476	23.4983	61.05	23.0773	7.97	90.4678	19.1141
Rain Forest	RF-1809-19	Female	4.53079	99.8149	0.1746	1.1	179.91	0.64732	16.7311	16.7723	11.9	45.89	115.848	8.03	90.8618	17.8995
Rain Forest	RF-1666-19	Female	4.3029	76.5688	0.1872	1.10371	120.741	0.59	23.4857	13.6732	20.67	38.56	68.7913	7.46	66.9466	16.0647
Rain Forest	RF-1742-19	Female	4.40943	56.7303	0.10243	0.69997	201.967	0.95497	19.0977	11.983	29.4501	69.6848	112.544	7.74	98.6883	22.7555
Rain Forest	RF-1713-19	Female	4.31931	67.3099	0.21583	0.99624	153.83	0.70566	22.667	10.8397	30.19	57.117	86.6886	7.47	50.124	22.908
Rain Forest	RF-1072-19	Female	4.52954	47.6053	0.09074	0.8659	203.311	1.03182	19.001	15.4363	31.6708	41.822	138.215	8.12	116.37	13.5489
Rain Forest	RF-1706-19	Female	4.05391	86.8391	0.17029	0.69627	165.985	1.06894	21.7349	14.052	14.2491	40.6012	110.519	7.48	74.3222	14.9609
Rain Forest	RF-1903	Female	4.54568	69.2647	0.21268	1.01333	136.361	0.71343	13.9367	11.2325	23.4891	39.9307	87.7704	7.71	43.2974	13.2041
Rain Forest	RF-1751-19	Female	4.42535	59.5707	0.2363	0.97704	198.892	1.03247	18.87	12.6966	11.1627	83.8931	102.953	8.23031	60.2271	12.2942
Rain Forest	RF-1891	Female	4.72687	61.4383	0.11893	0.90077	195.866	1.05598	10.9047	10	15.5028	46.7053	127.884	7	106.386	15.3145
Rain Forest	RF-1749-19	Female	4.9	84.5424	0.31362	0.719567	170.55	0.568	25.8303	29.2023	23.2889	51.6319	102.147	7.14037	83.8511	10.4042
Rain Forest	RF-1729-19	Female	3.9	86.0854	0.09041	0.644758	145.407	0.73188	30.4034	29.5029	26.016	52.1026	77.9789	7.03074	76.6289	21.7888
Rain Forest	RF-1807-19	Female	3.9661	56.0969	0.17556	0.60544	141.138	0.84365	16.0854	12.8707	26.5826	53.536	78.6095	7.8692	44.9624	14.4233
Rain Forest	RF-1738-19	Female	4.08578	49.4789	0.18524	0.98111	129.935	0.65487	11.0581	10.6558	17.2535	54.4716	63.3595	6.77551	60.518	20.9959
Rain Forest	RF-1731-19	Female	4.47599	47.7351	0.13727	1.10064	172.75	0.92811	19.8586	13.2601	14.8098	54.9094	106.261	7.88109	57.898	17.6006
Rain Forest	RF-1755-19	Female	4.47109	99.4915	0.12972	0.72653	165.268	0.62387	21.3744	14.5975	7.50072	55.3771	93.3508	7.1081	82.6981	18.0673
Rain Forest	RF-1752-19	Female	4.42622	51.1293	0.14617	0.92438	182.238	1.02958	13.8754	16.7512	13.6334	66.8	99.328	7.17635	80.55	17.8473
Rain Forest	RF-1759-19	Female	4.40897	82.4464	0.11567	1.07229	150.372	1.04552	13.5057	14.2838	35.8596	57.9726	79.5311	6.94537	64.3404	18.6079
Rain Forest	RF-1708-19	Female	4.43099	83.5579	0.19863	1.10207	126.81	0.62805	17.1463	17.4426	33.5229	58.3283	57.9718	8.01186	52.5509	15.64
Rain Forest	RF-1655-19	Female	4.33394	84.0023	0.17787	0.66024	222.449	1.06596	14.7667	15.3898	20.7381	53.0382	143.579	6.77465	129.163	20.7328
Rain Forest	RF-1737-19	Female	4.47203	77.1002	0.1631	0.71034	170.753	1.06849	11.8285	10.0573	20.6927	53.506	103.296	7.67015	69.7508	19.3223
Rain Forest	RF-1734-19	Female	4.25198	60.2298	0.14425	0.60666	144.919	0.89732	17.1872	12.487	12.9592	54.4416	79.8919	7.6524	52.9271	18.6369
Rain Forest	RF-1795-19	Female	4.4892	72.7436	0.24535	1.13189	191.726	1	17.9795	11.4549	22.1525	55.832	120.355	7.05597	77.6915	21.1208
Rain Forest	RF-1707-19	Female	4.49567	62.2156	0.12465	1.16852	164.691	0.70377	13.2157	8.53575	25.7699	56.1	94.4176	7.73753	70.8671	19.0184
Rain Forest	RF-1855	Female	4.65045	79.2351	0.10559	0.60426	194.46	0.65754	10.5675	13.0538	23.591	47.2979	125.792	7.86164	106.849	16.2571
Rain Forest	RF-1709-19	Female	4.59662	84.0507	0.1021	1.0018	134.15	0.6105	10.9083	7.41253	17.8244	56.9224	67.3866	7.73875	49.2045	15.8885
Rain Forest	RF-1049-19	Female	4.50426	71.4321	0.05724	0.99429	147.39	0.82431	17.4167	24.12	29.9079	54.0427	85.0012	7.44262	41.7305	22.7852
Rain Forest	RF-1863	Female	3.93291	67.7754	0.034135	0.54724	175.34	0.83432	19.1365	21.4143	47.18	59.6046	95.1354	6.84544	103	20.395
Rain Forest	RF-1676-19	Female	4.94667	88.1651	0.0257805	0.83848	150.78	0.7052	27.3216	20.4286	36.1026	48.6758	90.0072	8.03015	60.4847	21.3575
Rain Forest	RF-1882	Female	4.02406	78.7806	0.09707	1.08462	164.257	0.7388	27.4311	19.4428	34.6888	47.2326	101.937	7.6145	75.4351	21.5268
Rain Forest	RF-1740-19	Female	4.35106	66.3665	0.11052	1.02996	167.923	0.82347	26.6442	18.95	23.2343	45.9007	111.44	8.16431	52.9103	20.7948
Rain Forest	RF-1896	Female	4.4836	60.0969	0.31396	1.07027	128.068	0.1515	35.729	45.6122	19.9243	55.6474	59.2258	7.36226	65.9736	13.9674
Rain Forest	RF-1884	Female	4.74632	62.0372	0.141884	0.92205	197.644	0.81311	25.746	23.1666	41.5444	44.4018	123.191	8.01293	150.254	12.0931
Rain Forest	RF-1887	Female	4.66197	59.9165	0.141749	1.06055	158.027	0.86938	19.0483	17.1003	42.1463	35.7625	103.159	8.1943	95.5263	19.1853
Rain Forest	RF-1888	Female	4.77055	79.3782	0.25696	0.96035	203.806	0.93384	31.0275	55.9206	31.4821	61.8819	108.557	8.03825	166.84	21.9815
Rain Forest	RF-1860	Female	4.11597	60.4874	0.147513	0.91943	183.56	0.80292	26.5468	22.4977	46.9573	64.4923	100.102	6.40295	94.8279	13.1492
Rain Forest	RF-1890	Female	4.11944	58.1321	0.15682	0.55238	139.49	0.78417	20.4988	18.4669	28.5574	72.6549	57.1377	5.89189	48.4871	21.9655
Rain Forest	RF-1710-19	Female	4.21749	59.8522	0.067328	0.90652	163.79	0.88371	18.6935	17.5991	40.3473	60.6547	90.7397	7.53133	61.9775	22.0323
Rain Forest	RF-1894	Female	3.80273	88.7413	0.144016	0.83708	174.402	0.77521	19.3819	15.0536	45.7497	62.072	99.6031	6.25464	63.6349	16.587
Rain Forest	RF-1858	Female	3.97114	76.215	0.0725	0.8741	170.615	0.7135	21.1709	18.2612	23.4862	46.2168	106.545	7.0396	89.2661	15.3715
Rain Forest	RF-1758-19	Female	4.1729	63.9219	0.10152	0.7752	159.907	0.8014	18.225	20.9025	27.1164	55.3509	88.456	7.2519	80.501	18.4183
Rain Forest	RF-1813-19	Female	4.5937	79.5008	0.08521	0.9307	168.14	0.61975	23.4073	29.7032	28.1174	48.318	100.39	7.33	97.159	20.364
Rain Forest	RF-1688-19	Female	4.2604	66.119	0.1047	1.02118	140.184	0.74149	21.4813	19.1195	30.836	47.17	75.8332	7.592	85.902	16.2095
Rain Forest	RF-1716-19	Female	4.4711	80.381	0.08141	0.59972	180.518	0.96283	19.1072	22.7049	33.705	50.628	110.269	7.3059	98.103	19.604
Rain Forest	RF-1905	Female	4.1472	67.429	0.20586	1.04109	165.714	0.12005	23.0155	20.936	30.2906	45.9513	101.398	7.4902	91.825	16.7538
Rain Forest	RF-1866	Female	4.0835	77.2509	0.06925	0.79053	179.991	0.81513	23.1703	21.119	26.5902	54.173	105.452	7.2508	101.826	18.307
Rain Forest	RF-1816-19	Female	4.3751	80.5311	0.10522	1.0611	159.604	0.71157	19.1531	21.725	25.395	45.1605	98.2919	7.7039	80.7584	15.181
Rain Forest	RF-1703-19	Female	4.51	90.3608	0.0947	1.049	173.109	0.7362	21.6093	26.1472	31.5139	51.3089	102.44	7.3085	96.8015	19.7113
Rain Forest	RF-1723-19	Female	4.295	77.5114	0.1027	1.10715	154.941	0.9155	22.7381	23.5037	34.573	48.6119	88.4354	7.6492	89.4693	15.5911
Rain Forest	RF-1726-19	Female	4.19	96.5883	0.0836	0.8479	193.611	0.8411	20.5318	21.4629	39.1105	63.8557	109.039	7.4118	103.583	21.6035
Rain Forest	RF-1857	Female	4.1395	76.1099	0.08215	0.9391	162.383	0.70366	21.839	20.471	33.7422	52.713	95.372	7.2955	71.4902	18.4771
Rain Forest	RF-1717-19	Female	3.9652	93.7491	0.05183	0.9711	149.715	0.8219	23.6197	22.4083	35.1705	43.7016	93.8683	7.0153	60.7255	20.6139
Rain Forest	RF-1893	Female	4.0594	75.9003	0.09126	0.8692	184.261	0.7035	21.1609	23.6193	33.9174	52.826	108.594	7.1295	114.207	14.3081
Rain Forest	RF-1854	Female	4.59801	94.4036	0.05824	0.69952	166.123	0.7294	24.3385	29.6912	36.4196	48.5017	100.676	7.5039	84.728	17.3905
Rain Forest	RF-1767-19	Female	4.1068	76.9462	0.2083	1.0614	139.461	0.69811	21.3073	20.3391	28.3508	45.7529	83.0812	7.7259	53.1351	18.1508
Rain Forest	RF-1647-19	Female	4.3597	82.6238	0.07158	0.97049	175.31	0.6392	20.8205	19.957	33.074	69.3685	87.8649	7.7521	90.3829	15.5907
Rain Forest	RF-1899	Female	4.7215	69.3711	0.08501	0.90432	155.792	0.82973	22.583	21.6091	27.9035	47.6095	92.944	7.5904	76.1946	15.0725
Rain Forest	RF-1859	Female	4.40511	81.4073	0.09174	0.83117	175.391	0.71552	27.3907	30.7029	35.1294	55.735	102.395	7.2716	86.3069	20.612
Rain Forest	RF-1696-19	Female	4.68135	97.1805	0.06195	0.68209	149.614	0.69113	22.963	21.8062	29.719	48.5072	85.7685	7.70664	76.6901	18.2495
Rain Forest	RF-1867	Female	4.5183	71.6817	0.0815	0.64911	152.805	0.7249	20.1906	23.7257	30.8142	54.3717	86.7529	7.1851	58.4028	15.7361
Rain Forest	RF-1819	Female	4.3075	55.1739	0.10729	0.94066	146.079	0.8527	22.5816	21.6491	39.4709	49.3077	83.2652	7.28115	67.5309	18.2052
Rain Forest	RF-1900	Female	4.0257	63.3991	0.1218	1.10853	179.113	0.6318	20.5713	21.6095	36.3157	56.7024	102.905	7.6144	97.5318	20.7254
Rain Forest	RF-01488-19	Female	4.1738	61.1583	0.0628	0.8371	168.825	0.7193	22.7195	19.9315	29.137	60.352	91.8907	7.4126	82.9115	17.1281
Rain Forest	RF-1725-19	Female	3.99142	86.5229	0.10072	0.9269	184.734	0.63313	25.7016	28.1755	35.9357	72.5119	95.4813	7.285	83.7058	19.7032
Rain Forest	RF-1883	Female	4.0539	81.4628	0.1152	1.0382	157.472	0.9407	19.6043	23.1482	37.6018	53.7318	89.7482	7.0127	69.9625	20.9135
Rain Forest	RF-1744-19	Female	4.39759	88.5291	0.09413	1.0062	166.916	0.6135	19.4608	19.3195	35.9248	57.2175	95.1376	8.05776	72.8061	16.9535
Rain Forest	RF-1053-19	Female	4.0372	75.4386	0.0809	1.10544	190.532	1.0058	19.9825	23.5589	30.0531	63.7552	109.261	7.11807	87.5794	21.1062
Rain Forest	RF-1892	Female	4.4217	69.7106	0.1026	1.12079	167.497	0.73702	25.1613	20.4634	29.6904	60.2759	93.0357	7.3853	70.927	19.2744
Rain Forest	RF-1820	Female	4.15945	80.3901	0.0474	0.67081	184.163	0.66019	22.468	24.9514	32.9146	55.1951	107.987	7.30754	104.905	16.8126
Rain Forest	RF-1094-19	Female	4.47152	87.9457	0.7679	1.0095	154.714	0.62905	22.0935	19.6315	29.7249	52.822	86.3698	7.6825	77.6104	15.4419
Rain Forest	RF-1051-19	Female	4.09946	70.2705	0.09259	0.9953	148.479	0.82744	19.3713	26.0206	31.8852	58.4927	79.6135	7.2885	51.8641	20.792
Rain Forest	RF-1665-19	Female	4.3601	90.2601	0.06933	0.85103	157.063	0.71875	29.5288	22.5522	38.1032	54.7468	89.608	7.37605	63.5406	18.317
Rain Forest	RF-1815-19	Female	3.9507	84.7358	0.10005	1.0718	164.463	0.74805	26.9312	21.7504	36.8936	50.3372	99.0272	7.1604	75.4919	20.1825
Rain Forest	RF-1733-19	Female	4.1602	62.7151	0.07045	0.93051	168.921	0.83702	23.583	21.906	29.137	51.0184	101.309	7.2105	82.9662	20.8503
Rain Forest	RF-1814-19	Female	4.0583	66.9918	0.09513	1.0738	146.816	0.7512	27.2956	27.5128	31.8259	49.748	84.9418	7.08162	60.6295	15.0733
Rain Forest	RF-1879	Female	4.27152	69.7215	0.07745	0.9357	177.497	0.8162	27.5266	25.0692	43.7116	55.9023	99.4671	7.4288	110.638	13.4905
Rain Forest	RF-1865	Female	4.10697	60.9115	0.107299	1.0631	158.533	0.87298	20.9489	20.0008	40.0719	44.6681	98.7484	7.2502	75.5822	19.5413
Rain Forest	RF-1679-19	Female	4.51355	80.5731	0.09251	0.9369	180.391	0.7399	22.2807	17.8113	33.8264	62.7768	96.2332	7.4185	106.906	22.3745
Rain Forest	RF-1817	Female	4.06917	61.6824	0.08363	0.9397	163.708	0.80746	28.5117	24.9327	38.5747	70.4973	74.2143	6.8859	94.9831	15.3071
Rain Forest	RF-1690-19	Female	4.41162	64.827	0.09723	0.55913	139.772	0.87152	22.4992	20.7645	30.8435	48.3575	79.7255	7.35979	58.443	21.7213
Rain Forest	RF-1792-19	Female	4.67249	55.6471	0.10197	0.92007	163.12	0.87115	20.9307	19.7507	41.724	63.5703	85.7345	7.77523	69.0741	20.5382
Rain Forest	RF-1748-19	Female	4.359	90.3694	0.09266	0.8273	177.85	0.78476	22.9553	18.5183	38.5097	57.7294	105.326	7.40035	73.9709	17.4629
Rain Forest	RF-1648-19	Female	4.1557	81.388	0.0759	0.7975	193.731	0.8308	18.5924	20.835	36.8358	62.0259	110.078	7.2172	108.134	20.8539
Rain Forest	RF-1856	Female	4.48113	93.8203	0.06524	0.8947	169.609	0.80317	30.4791	28.5101	31.9156	52.5706	100.388	7.5297	83.255	18.301
Rain Forest	RF-1747-19	Female	4.3197	96.1846	0.10427	1.1628	192.71	0.82006	16.9027	19.7352	30.8146	75.2609	97.5267	7.29022	99.6139	20.1925
Rain Forest	RF-1864	Female	4.25917	81.5163	0.06193	1.00472	183.921	0.9169	24.1653	26.0371	34.6009	52.3026	110.654	7.4509	104.821	20.9671
Rain Forest	RF-1746-19	Female	4.281	79.5347	0.09523	0.85827	156.83	0.6993	21.5363	23.8163	26.6279	51.7106	91.4483	7.6076	68.3559	19.3068
Rain Forest	RF-1715-19	Female	4.5372	106.734	0.07525	0.95076	149.832	0.9153	23.7026	29.3926	40.8049	56.3059	80.7787	7.4289	63.7348	20.3906
Rain Forest	RF-1645-19	Female	4.16093	65.1053	0.0513	0.7137	144.968	0.6914	26.3009	25.1062	28.0645	62.9606	65.818	7.1482	80.9473	20.327
Rain Forest	RF-1735-19	Female	4.25775	73.9137	0.09537	0.9604	186.219	0.8647	22.7109	27.3918	29.6088	57.5807	108.369	7.0959	101.347	20.9882
Rain Forest	RF-1898	Female	4.5379	95.4821	0.05093	0.59618	158.637	0.88064	27.6014	30.5093	27.0059	53.8268	91.6399	7.4519	65.8515	21.7262
Rain Forest	RF-1721-19	Female	4.5694	87.9521	0.06686	0.89401	166.14	0.92579	26.6352	25.3788	38.4606	53.8629	96.1302	7.5339	80.7342	20.8939
Rain Forest	RF-1886	Female	4.3194	77.5318	0.06219	0.85193	168.874	0.7395	27.5421	22.3518	35.4706	53.1847	98.8997	7.3859	83.9464	20.9313
Rain Forest	RF-1797-19	Female	4.19337	65.6855	0.075256	0.93615	160.952	0.9382	19.915	18.5873	35.2806	57.4838	85.5704	7.2775	89.492	22.1093
Rain Forest	RF-1085-19	Female	4.4258	91.8233	0.10553	1.11098	159.539	0.8835	24.4137	20.6439	38.5825	56.8268	90.5448	7.39828	60.8359	15.9575
Rain Forest	RF-1906	Female	4.2865	64.3722	0.07397	0.91164	175.577	0.7713	25.6038	21.4206	31.2816	53.9222	106.205	7.4359	77.2504	20.9428
Rain Forest	RF-1823	Female	4.58131	84.6145	0.1065	1.06249	151.406	0.8357	23.7486	26.3799	32.0626	53.6106	85.8909	7.6073	59.5214	17.6571
Rain Forest	RF-1835	Female	4.259	73.1404	0.08163	0.99215	159.719	0.8571	20.6946	18.2485	29.1475	63.1753	85.0694	7.2763	57.3697	20.3015
Rain Forest	RF-1714-19	Female	4.57367	78.9938	0.09925	0.981465	164.063	0.8802	27.2905	26.4039	37.3741	53.6351	97.8134	7.3459	63.0741	16.8109
Rain Forest	RF-1704-19	Female	4.27817	78.4951	0.10763	1.09975	150.129	0.7146	24.5931	26.2069	33.7143	49.5746	88.7942	7.62648	58.8013	17.0896
Rain Forest	RF-01487-19	Female	4.15883	82.6827	0.8625	1.10266	147.577	0.7312	25.9015	20.3517	29.9414	51.9917	84.6441	7.26003	54.7064	17.5864
Rain Forest	RF-1895	Female	4.3791	65.1785	0.20161	1.08524	162.751	0.6212	21.7339	23.6392	36.883	60.1105	89.9484	7.46885	63.4623	22.612
Rain Forest	RF-1741-19	Female	4.7291	85.7614	0.08392	1.0671	186.036	0.99183	22.3774	20.1753	30.0976	64.7423	106.15	7.7904	75.7171	20.7574
Rain Forest	RF-1689-19	Female	4.08751	92.1407	0.0693	0.7364	157.903	1.0705	23.7428	25.5581	33.807	60.4619	86.8692	7.2162	52.8611	17.2759
Rain Forest	RF-1861	Female	4.30665	91.7374	0.04471	0.8396	194.369	1.03488	20.9575	24.3862	31.15	58.3062	115.878	7.5085	100.926	16.6485
Rain Forest	RF-1878	Female	4.19046	95.4074	0.21036	1.03084	172.953	1.2058	27.5042	26.8416	36.8166	54.8784	97.7358	7.1292	101.695	19.8803
Rain Forest	RF-1745-19	Female	4.5823	84.9314	0.0702	0.92971	180.853	0.97559	26.7445	26.4187	40.1721	58.3106	106.663	7.37587	79.3996	20.917
Rain Forest	RF-1889	Female	4.80715	67.6582	0.08215	0.65961	182.357	0.84605	18.9164	21.6259	32.8512	54.2706	109.047	7.77057	95.1934	20.619
Rain Forest	RF-1739-19	Female	4.37522	98.7201	0.06426	0.81957	178.903	0.68664	24.2991	20.6059	29.5206	69.3525	88.4029	7.6084	105.74	19.3954
Rain Forest	RF-1897	Female	4.22751	90.6971	0.08379	0.77319	160.85	0.95026	27.1038	23.877	31.9605	56.9016	91.8937	7.41904	60.2751	20.6849
Rain Forest	RF-1885	Female	4.04218	95.2969	0.20964	1.14934	160.143	0.91709	27.8612	29.8357	35.9704	49.9683	94.0872	7.35086	80.4365	20.9829
Rain Forest	RF-1868	Female	4.6488	74.8473	0.09327	0.87285	183.736	0.7809	23.5911	25.3806	35.3622	65.8514	100.441	7.39527	87.2195	16.0971
Rain Forest	RF-1757-19	Female	4.25389	69.1946	0.08026	0.06461	155.351	0.91776	25.0585	22.4518	39.2195	53.4261	88.0889	7.46886	69.1807	17.9706
Rain Forest	RF-1718-19	Female	4.18725	72.4577	0.07933	0.8144	169.326	0.92581	26.583	22.3079	37.8085	60.2232	94.9703	7.07619	70.6603	16.8174
Rain Forest	RF-1796-19	Female	4.31193	64.0477	0.08256	1.0088	154.719	0.94774	25.0523	23.2957	33.9463	50.8715	90.4154	7.25979	67.1595	18.2571
Rain Forest	RF-1711-19	Female	4.48734	50.4265	0.072689	0.97742	170.804	0.74835	25.7269	21.3361	35.7059	56.7113	101.31	7.37215	63.9095	17.9347
Rain Forest	RF-1669-19	Female	4.24814	61.3403	0.069207	0.95832	159.653	1.03724	21.6932	23.6173	33.9555	51.398	94.2175	7.31157	70.1856	20.8117
Rain Forest	RF-1054-19	Female	3.86227	52.3822	0.08723	0.83121	174.971	0.94981	23.3868	29.0384	32.8453	62.0723	100.024	7.10583	64.3722	16.8934
Rain Forest	RF-1728-19	Female	4.32452	73.9649	0.06172	0.84367	170.38	0.75501	19.9849	20.1834	30.9906	61.31	93.8982	7.31556	75.8612	16.4315
Rain Forest	RF-1727-19	Female	4.29071	70.3279	0.081154	0.9729	148.608	0.80351	20.5449	22.3675	29.1114	50.3682	86.1654	7.08835	60.3746	18.9012
Savannah	S-2014-19	Female	3.77403	85.9493	0.19714	0.96997	143.367	0.67113	16.4644	9.76759	16.1293	72.4	61.4012	6.25662	47.8282	18.9386
Savannah	S-2223	Female	4.50791	55.7218	0.21079	1.04396	121.925	0.70558	18.5312	13.7519	11.3489	38.57	74.6703	7.37896	43.4252	16.8334
Savannah	S-2193	Female	4.60844	54.6301	0.18046	1.02847	203.957	1.0243	36.1008	26.4739	30.8336	49.57	134.247	7.61742	100.702	11.3412
Savannah	S-2127	Female	4.40205	76.3785	0.27165	0.82536	182.627	0.8207	17.7346	6.57982	26.9464	69.5455	97.8414	7.68	76.2004	9.04467
Savannah	S-2167	Female	4.42234	92.4299	0.23106	0.78923	205.098	1.0318	23.2522	21.938	15.7009	70.7091	113.63	8.07	103.797	21.2227
Savannah	S-2173	Female	4.5768	56.5022	0.31574	0.96776	209.134	0.60721	17.9255	13.1719	18.4244	58.69	126.646	7.79912	118.991	20.6803
Savannah	S-2007-19	Female	4.38391	88.4124	0.11824	0.83183	175.523	0.9512	15.9594	15.0369	27.786	63.58	97.7291	7.07262	71.0711	17.9492
Savannah	S-2054-19	Female	4.09117	58.5307	0.18502	1.09792	180.877	1.0357	13.9149	2.89585	21.7765	61.04	105.267	8.0682	72.8497	20.7054
Savannah	S-2068	Female	4.34704	73.7901	0.17288	1.07426	142.135	0.40334	15.9023	10.0309	8.51076	63.58	63.1999	6.24072	76.7759	13.8645
Savannah	S-2218	Female	4.67092	58.0466	0.18625	0.86895	166.001	0.66113	16.5692	21.4853	17.8373	50.3353	100.74	7.27996	74.6284	15.5011
Savannah	S-2162	Female	4.4254	88.85	0.10764	1.04539	189.821	0.8599	29.3635	30.6451	29.1804	72.6171	99.9228	8.11207	86.407	20.1573
Savannah	S-2073	Female	4.41593	78.7235	0.11918	0.74337	137.799	0.88751	17.2379	26.4003	12.2441	49.67	74.2205	8.3	69.5401	21.6513
Savannah	S-2042-19	Female	4.13233	68.1089	0.10178	0.62306	188.852	0.76723	19.8456	12.5987	30.5077	56.78	115.645	6.53167	82.1313	22.3242
Savannah	S-2212	Female	4.21622	63.5292	0.16079	1.17783	157.974	0.53311	19.8052	18.6092	9.27466	59.3671	83.0484	5.9539	77.7942	16.3221
Savannah	S-2210	Female	4.2729	63.5518	0.27484	0.82262	152.448	0.63151	25.5561	22.4284	25.7962	75.4594	60.1465	8.13447	84.2126	18.6545
Savannah	S-2248	Female	4.75806	72.7428	0.27286	0.758468	152.437	0.55331	11.1542	18.8936	21.3846	60.6547	72.8452	6.16863	94.6854	15.4026
Savannah	S-2213	Female	4.74499	58.7396	0.22424	1.09643	158.364	0.64551	12.5063	11.7184	22.4872	62.0672	79.1709	7.33729	85.631	19.1668
Savannah	S-2121	Female	4.68144	53.2217	0.24093	0.68374	208.642	1	30.3058	29.7706	32.4466	61.2647	124.157	6.92323	116.104	21.9457
Savannah	S-2201	Female	4.2225	64.9562	0.235622	1.01859	166.453	0.9231	14.993	11.904	17.3644	54.37	96.5785	6.34776	77.5222	22.4157
Savannah	S-2021-19	Female	4.29503	86.5408	0.19049	0.91837	145.366	0.60373	19.6694	17.2026	20.3643	65.299	70.6095	7.21862	47.2872	18.4095
Savannah	S-2233	Female	4.02591	52.2668	0.12629	1.00586	142.122	0.77408	19.3602	15.2469	18.5319	48.7369	84.2607	7.38396	45.6241	15.8363
Savannah	S-2075	Female	4.30544	57.1355	0.10826	1.073	156.624	1.0622	26.5086	29.9707	33.1386	47.969	88.275	7.21642	101.9	13.1431
Savannah	S-2091	Female	4.09735	78.6835	0.07355	0.82276	186.823	0.8622	18.3926	20.7848	27.5137	64.7944	106.149	7.685	79.3965	10.0496
Savannah	S-2100	Female	4.41735	94.9383	0.096323	0.79311	175.292	1.0733	23.5771	22.9425	26.1059	73.0891	81.4437	6.905	103.796	22.2148
Savannah	S-2199	Female	4.1758	57.7101	0.07364	0.93966	139.363	0.6119	18.5304	16.3769	19.8294	58.1879	58.7367	7.49128	112.191	20.2862
Savannah	S-2061	Female	4.37198	87.9184	0.10124	0.83733	172.752	0.9513	19.4644	15.5914	29.2811	67.739	89.5714	7.19066	77.2101	16.9711
Savannah	S-2097	Female	4.08176	59.5307	0.10892	1.09298	161.076	1.0736	19.4419	15.4004	28.2215	60.392	85.2741	7.2063	77.0483	20.3371
Savannah	S-2022-19	Female	4.35402	72.9451	0.10481	1.06671	144.234	0.50424	17.6043	18.8355	29.7065	53.9772	74.3073	7.52372	79.7464	13.8664
Savannah	S-2244	Female	4.26694	58.5618	0.08851	0.8785	166.972	0.6633	17.7402	22.1991	28.3143	57.5304	93.9451	7.49285	77.4824	15.35
Savannah	S-2063	Female	4.4274	85.935	0.10495	1.09724	190.301	0.8861	25.9688	25.3115	29.5865	71.2869	102.882	7.7107	80.6606	20.1958
Savannah	S-2064	Female	4.34109	79.4923	0.08121	0.77542	157.4	0.84891	17.3794	23.6905	32.5942	69.489	74.0868	7.529	69.1197	20.6213
Savannah	S-2226	Female	4.17332	68.9536	0.06813	0.62964	181.907	0.79136	20.615	17.331	31.6901	59.697	104.346	7.26576	89.3223	21.6352
Savannah	S-2255	Female	4.2211	63.4042	0.10296	1.12977	158.417	0.55013	13.1002	19.8114	21.6698	55.6691	87.3883	7.46899	76.7993	14.632
Savannah	S-2243	Female	4.6927	65.0679	0.07624	0.85224	154.276	0.64331	20.6616	23.2493	26.1822	71.4847	65.7021	7.91924	85.4481	18.6356
Savannah	S-2020-19	Female	4.3507	72.4774	0.074276	0.76826	162.356	0.55215	16.5921	19.8639	29.1169	63.758	81.7012	7.36361	84.484	15.944
Savannah	S-2069	Female	4.57993	59.8524	0.12462	1.09338	158.354	0.74416	13.331	14.2322	24.2923	62.6622	78.0304	7.3392	88.305	19.8862
Savannah	S-2172	Female	4.56467	57.2664	0.08432	0.66485	180.518	1.0109	28.7109	26.7053	32.9516	64.6332	93.2727	7.81293	113.063	21.2769
Savannah	S-2279	Female	4.2571	62.5461	0.122735	1.09204	156.662	0.9525	19.852	14.492	20.8645	56.495	85.622	7.34627	72.7271	21.2647
Savannah	S-2251	Female	4.025	72.716	0.10587	0.9824	148.141	0.6621	22.9814	18.5362	26.4416	50.1164	85.264	7.17499	63.803	20.4616
Savannah	S-2232	Female	4.528	61.1451	0.09929	0.93166	169.537	0.8241	19.4218	19.2441	26.4176	53.5199	101.348	7.4095	73.3432	17.7099
Savannah	S-2125	Female	4.3735	59.9405	0.07725	0.62188	160.608	0.93124	21.8359	26.6796	30.2694	59.1569	88.388	7.855	65.3169	14.7302
Savannah	S-2062	Female	4.5173	98.3175	0.05464	0.6858	143.742	1.0213	16.8036	17.0265	19.7109	64.9455	66.9731	7.3025	59.1175	15.9186
Savannah	S-2265	Male	4.48031	116.857	0.30023	0.77252	155.333	0.539	26.4401	22.3766	38.8863	64.47	80.3362	6.793	52.6344	19.0301
Savannah	S-2051-19	Male	3.9	108.261	0.3013	0.89598	136.726	0.328	30.4347	31.6005	25.4005	70.46	58.2197	7.22432	40.2313	22.2614
Savannah	S-2187	Male	4.50174	107.772	0.17197	0.66723	131.676	0.73188	18.5945	14.6413	25.0068	69.32	54.232	7.61892	40.619	18.628
Savannah	S-2238	Male	4.67318	103.194	0.19453	0.53649	177.979	0.95211	24.498	19.2502	23.8321	53.7273	106.608	7.59847	88.2159	16.1301
Savannah	S-2166	Male	4.70166	109.965	0.2618	0.86134	151.38	0.69763	25.1483	31.0916	34.8	44.8909	97.3266	8.14691	45.8128	18.075
Savannah	S-2258	Male	4.56737	117.29	0.1945	0.882463	151.151	0.8729	22.0474	27.5424	27.95	56.0545	82.4148	7.24196	63.4097	23.0089
Savannah	S-2264	Male	4.14444	107.917	0.17271	0.33344	188.24	0.7137	30.0918	33.412	32.4133	67.2182	102.821	8.06533	91.0066	14.0618
Savannah	S-2138	Male	4.40574	101.435	0.17403	0.5959	183.723	0.6097	33.9163	41.6461	51.6239	68.3818	94.8204	7.83524	102.604	23.8046
Savannah	S-2159	Male	4.52726	105.758	0.24745	0.53016	144.215	0.5191	18.3928	7.75749	19.9648	61.8727	74.0634	7.56267	41.3943	14.9319
Savannah	S-2219	Male	4.21	71.167	0.17397	0.940913	129.367	0.6143	22.3891	18.1115	40.9577	50.45	69.2957	7.80446	48.108	21.0447
Savannah	S-2278	Male	4.29	100.91	0.091	0.38976	128.162	0.8195	19.2691	11.9441	25.9715	53	66.5549	6.9	43.0342	22.9951
Savannah	S-2143	Male	3.94	110.9	0.07085	0.68692	143.122	0.93024	12.3386	16.1558	9.94769	59.37	70.7529	7.58	64.9973	14.3009
Savannah	S-2262	Male	4.19	97.65	0.04374	0.5839	145.362	1.01142	15.5319	6.79756	19.2171	64.256	69.7139	7.03	56.9604	15.6401
Savannah	S-2150	Male	4.13798	102.794	0.26305	0.881144	104.899	0.8551	24.3222	8.8829	24.6584	39.57	57.5445	8.26641	38.9235	10.8235
Savannah	S-2176	Male	4.32406	103.278	0.21437	1.1304	147.014	0.5968	16.3381	3.90225	24.9103	63.68	66.3571	7.46879	84.8866	22.2781
Savannah	S-2149	Male	4.50993	105.031	0.18782	1.06544	135.256	0.63026	19.007	16.5561	41.4077	48.94	75.3534	8.26769	54.8128	21.6567
Savannah	S-2273	Male	4.53841	105.115	0.26905	1.05555	133.141	0.71551	15.6285	16.7474	39.9352	47.67	73.723	7.62317	58.739	20.8195
Savannah	S-2046-19	Male	4.64283	109.934	0.13625	1.04372	151.546	0.4343	20.81	9.78879	17.0479	52.908	84.4981	6.55771	70.7021	22.8036
Savannah	S-2013-19	Male	4.62373	108.107	0.25659	1.03189	122.286	0.9138	13.9428	16.2292	34.3416	51.6216	62.131	7.29289	42.6653	13.8057
Savannah	S-2274	Male	4.44421	102.582	0.20513	0.706013	132.355	1.0384	20.3918	25.1487	38.2725	49.0489	71.9882	7.26703	56.5915	22.3664
Savannah	S-2234	Male	4.76349	105.485	0.28984	0.543077	144.635	0.6151	14.0531	12.1811	34.4905	47.7625	81.1613	7.25409	78.5546	14.4571
Savannah	S-2112	Male	4.69074	69.0075	0.21032	1.06549	157.822	0.51802	25.7732	28.644	17.0276	46.4762	101.242	7.24116	50.5177	22.3685
Savannah	S-2263	Male	4.70513	89.5812	0.17771	1.05879	168.365	0.7015	27.5589	32.997	47.7315	45.1898	104.679	7.22823	92.4808	20.5485
Savannah	S-2109	Male	4.87636	84.8343	0.23387	1.05209	135.841	0.8271	31.557	33.0335	37.2014	43.9035	79.0491	7.2153	64.4439	21.5156
Savannah	S-2027-19	Male	4.42647	108.502	0.17753	0.90462	193.105	1.0372	10.3804	9.44592	22.5028	58.94	112.491	7.88423	108.37	19.5721
Savannah	S-2116	Male	4.53545	64.4834	0.24478	0.85323	225.523	1.03243	18.531	16.1034	34.0811	68	132.056	7.58423	127.333	20.3492
Savannah	S-2246	Male	4.77032	108.132	0.26326	0.779494	200.842	0.99841	31.2071	25.6893	23.5915	57.1	123.283	8.04632	102.296	22.2306
Savannah	S-2230	Male	4.37645	116.919	0.28078	0.79292	151.12	0.61801	11.5862	13.4549	10.9509	72.6549	67.8118	6.54307	53.267	11.76
Savannah	S-2155	Male	4.50771	94.02	0.292017	1.04952	178.597	0.5232	22.3246	14.0529	26.1606	69.1017	92.021	8.11279	87.374	14.0024
Savannah	S-2026-19	Male	4.68688	62.4756	0.15974	0.677566	179.505	1.0521	16.3475	8.37506	17.5707	55.2094	109.264	6.24046	75.1582	19.8751
Savannah	S-2160	Male	4.5761	62.7309	0.1856	0.75394	158.074	0.80885	18.8794	11.8077	12.0897	48.7816	91.9774	7.90627	86.5766	17.4632
Savannah	S-2229	Male	4.51055	73.6136	0.226195	0.802213	174.548	0.75581	21.6362	31.8309	39.4684	58.693	94.4449	7.85215	107.049	15.0952
Savannah	S-2107	Male	4.65309	93.9854	0.13444	0.95524	159.719	0.744	34.3558	43.8993	42.5671	59.67	82.4502	7.58651	87.9951	13.3891
Savannah	S-2085	Male	4.5891	107.664	0.08362	0.88978	152.535	0.9932	30.3398	32.315	29.5055	60.957	80.892	7.93142	53.4303	20.3623
Savannah	S-2214	Male	4.64975	103.828	0.07738	0.69163	165.923	0.87373	29.199	25.1417	35.5218	61.995	89.7601	7.69231	70.842	18.9936
Savannah	S-2141	Male	4.86618	109.369	0.09463	0.83359	171.388	0.91054	25.203	19.5572	34.3721	52.363	101.129	7.59384	89.4815	16.1203
Savannah	S-2148	Male	4.69625	111.447	0.07263	0.84632	171.779	0.96935	26.5353	30.3597	35.53	49.5089	104.99	7.41191	86.4011	18.6079
Savannah	S-2081	Male	4.57623	107.979	0.09614	0.88643	159.157	0.8847	25.4225	28.773	48.525	56.4255	89.2108	7.62936	67.6038	21.3051
Savannah	S-2079	Male	4.15394	101.483	0.07164	0.85343	151.533	0.9751	26.9308	27.3391	39.1283	61.7742	71.4328	7.3036	91.6303	16.4073
Savannah	S-2077	Male	4.5047	103.992	0.09375	0.9587	183.844	0.8611	24.3314	22.581	32.1859	68.8026	94.9956	7.48302	100.228	20.6638
Savannah	S-2224	Male	4.22526	106.313	0.09536	0.8352	179.293	0.9521	29.5719	28.6142	34.6908	60.7137	100.273	7.6557	91.5327	18.4933
Savannah	S-2221	Male	4.502	77.162	0.10787	0.98241	147.614	0.9162	22.4189	18.5362	40.4629	50.964	82.988	7.64993	68.3099	20.9461
Savannah	S-2222	Male	4.2815	101.742	0.0992	0.91366	169.254	0.8412	27.1794	29.4402	36.4762	51.939	102.666	7.589	73.2432	20.22
Savannah	S-2076	Male	4.6395	87.4015	0.07725	0.682882	148.621	0.93412	21.484	26.6691	30.4157	55.969	78.7485	7.558	69.5163	15.3025
Savannah	S-2158	Male	4.4168	95.815	0.06544	0.8558	143.412	1.02133	21.8037	27.3086	29.5722	64.955	66.8665	7.4025	57.9541	15.8649
Savannah	S-2245	Male	4.19258	103.983	0.09526	0.8853	165.561	0.8572	24.7822	29.3759	35.2164	49.3769	102.356	7.26191	69.1425	15.8024
Savannah	S-2003-19	Male	4.3619	103.438	0.10627	1.1327	185.21	0.9857	26.4381	24.4057	35.4152	63.279	105.76	7.49373	80.8556	20.228
Savannah	S-2164	Male	4.50539	109.553	0.11972	1.04736	157.421	0.93621	29.1512	27.6012	41.7129	49.193	96.6181	7.62269	58.0511	18.5286
Savannah	S-2269	Male	4.33517	101.696	0.20957	1.15774	155.453	0.91471	26.1344	27.2581	40.1644	49.7602	94.011	7.4116	58.4089	20.7283
Savannah	S-2104	Male	4.68557	69.2155	0.2002	1.03769	148.337	0.99152	26.2182	29.3149	37.1526	47.6616	89.4545	7.62163	56.1068	20.0374
Savannah	S-2111	Male	4.37001	90.2086	0.16917	1.0966	158.702	0.9074	23.0869	25.3302	48.3643	43.5888	95.7672	7.29327	96.7298	20.5514
Savannah	S-2170	Female	4.1522	66.9452	0.06252	0.08519	156.463	0.8213	20.9149	21.9014	37.4614	57.47	83.8486	7.34766	75.7221	21.4257
Savannah	S-2123	Female	4.23509	85.4608	0.09419	0.83917	169.535	0.70633	29.9646	27.1206	30.6423	69.529	84.5091	7.18262	77.4822	15.8409
Savannah	S-2267	Male	4.40517	102.377	0.07179	0.66793	161.736	0.91388	24.5196	26.4413	35.0063	63.529	86.0438	7.81692	60.815	16.288
Savannah	S-2125	Female	4.05921	52.6628	0.06229	0.86015	161.181	0.7874	21.6091	25.4619	30.1512	49.7387	98.3937	7.33968	65.2441	16.5386
Savannah	S-2044-19	Female	4.45304	55.1735	0.08261	0.7131	154.662	1.0229	28.0656	27.869	31.8363	49.466	86.9956	7.61422	91.0021	14.1331
Savannah	S-2029-19	Male	4.38176	101.932	0.09473	0.95364	177.039	0.91152	26.9504	29.1251	33.2181	52.7274	106.747	7.6498	87.8216	16.2113
Savannah	S-2124	Male	4.6176	103.696	0.06218	0.84136	171.301	0.96763	25.5215	29.0114	34.1138	49.8509	104.421	7.46191	85.1428	19.8075
Savannah	S-2140	Male	4.37576	112.9	0.09415	0.88642	181.515	0.9285	20.4724	24.5274	29.5703	55.6045	107.582	7.41926	91.6407	20.3089
Savannah	S-2175	Female	4.07593	73.8688	0.07553	0.86227	166.883	0.8226	21.8396	22.0785	27.7541	64.5745	86.2002	7.2865	80.5396	17.0095
Savannah	S-2191	Female	4.17354	84.3992	0.09361	0.93711	165.327	0.7033	21.5158	22.4492	25.6051	72.9089	73.7224	6.8905	93.4796	20.7268
Savannah	S-2067	Female	4.3857	51.6105	0.07284	0.99636	139.824	0.69119	18.0354	16.7369	19.2185	59.1888	60.249	7.28941	101.929	16.1525
Savannah	S-2268	Female	4.19371	78.1389	0.1006	0.89733	152.275	0.63913	19.3466	15.9511	29.8112	63.4973	72.9534	7.06691	79.1201	16.5197
Savannah	S-2036-19	Female	4.60813	50.4662	0.10272	1.02995	165.108	0.83076	19.4491	16.8004	28.2715	61.7392	87.802	7.25063	77.833	20.0371
Savannah	S-2016-19	Female	4.25103	71.9245	0.10813	1.0716	148.428	0.90244	16.4703	18.5835	24.9075	59.1773	73.2912	7.22537	79.7961	20.3187
Savannah	S-2242	Female	4.4629	56.8561	0.08811	0.9575	162.967	0.6083	17.2174	22.072	28.7315	57.4205	89.9114	7.42985	78.1774	18.3105
Savannah	S-2048-19	Female	4.4429	80.5293	0.10315	1.07492	150.203	0.8852	25.0698	25.1153	29.3685	72.8619	61.1491	7.1077	80.9607	20.116
Savannah	S-2072	Female	4.09413	79.8229	0.08521	0.75724	153.398	0.86801	17.9473	20.365	30.9417	68.4991	70.9948	7.37529	69.519	20.2361
Savannah	S-2174	Female	4.1704	68.9536	0.06913	0.69624	171.859	0.79361	20.8261	17.1033	31.1269	60.5607	93.4859	7.29576	89.0622	19.2163
Savannah	S-2254	Female	4.20211	64.0431	0.10273	1.0177	151.484	0.59015	13.7052	19.4181	21.6978	59.5841	75.9049	7.18399	79.9736	13.4682
Savannah	S-2066	Female	4.26917	65.9706	0.07924	0.85774	152.764	0.68531	20.8636	23.9273	26.5182	71.4684	64.1992	7.31638	85.4841	18.0359
Savannah	S-2270	Female	4.5037	73.8048	0.072276	0.79286	166.353	0.72515	16.9212	19.8396	29.6116	63.0756	86.3073	7.49219	84.8499	15.497
Savannah	S-2196	Female	4.37519	59.1845	0.1211	1.03368	158.534	0.71644	14.837	17.5338	24.9292	62.8612	77.5948	7.3491	90.388	18.3802
Savannah	S-2194	Male	4.44721	105.72	0.1271	0.73844	186.741	0.9717	27.9106	30.8412	35.9155	60.2171	108.203	7.80653	91.6026	19.8061
Savannah	S-2055-19	Male	4.3729	101.109	0.1031	0.98376	178.316	0.9158	21.9612	23.4402	35.7159	52	109.648	7.508	83.3427	20.1195
Savannah	S-2050-19	Male	4.936	115.739	0.07885	0.86972	153.412	0.94032	22.3854	26.7196	29.7695	57.9711	82.4466	7.8211	64.9731	18.0038
Savannah	S-2144	Male	4.5119	95.8115	0.07394	0.8359	165.562	1.04119	25.5184	26.6776	31.0722	65.8256	88.1444	7.383	57.9601	20.8604
Savannah	S-2015-19	Male	4.71938	100.398	0.20056	1.00881	144.795	0.9551	24.0932	18.7443	26.5648	49.1557	83.9925	7.62641	58.2352	18.8205
Savannah	S-2134	Male	4.3624	101.784	0.11937	1.0147	174.104	0.9685	26.8133	29.3077	29.1034	63.4068	95.7651	7.26179	74.6629	19.2827
Savannah	S-2080	Male	4.47963	108.495	0.1048	0.9473	164.434	0.91151	24.0577	22.5118	34.8045	57.6257	93.0575	7.54029	68.7554	17.4471
Savannah	S-2184	Male	4.49607	89.5007	0.10322	1.0418	178.526	0.95182	25.9237	28.8552	29.7028	49.1874	117.303	7.41566	60.1775	21.3629
Savannah	S-2209	Male	4.71503	90.8125	0.07771	0.08758	186.312	0.97015	27.2905	30.1529	40.3175	57.8982	109.932	7.82291	92.4081	20.6485
Savannah	S-2128	Male	4.36687	84.3384	0.08337	0.91586	153.318	0.97182	30.4076	30.5034	37.512	49.3035	93.1272	7.2179	54.4388	21.1146
Savannah	S-2057-19	Male	4.28641	106.336	0.06325	0.7716	159.516	0.93643	28.1681	27.9119	28.7705	52.3908	95.1213	7.15571	60.0217	19.3069
Savannah	S-2012-19	Male	4.63273	101.716	0.09255	0.81667	182.253	0.98813	23.1905	26.2918	34.6413	61.2184	108.542	7.5908	62.4625	20.138
