# Supplementary material for: Reference intervals for selected haematological and biochemical parameters among apparently healthy adults in different eco-geographical zones in Ghana
Source: PLoS One. 2021 Jan 20;16(1):e0245585. doi: 10.1371/journal.pone.0245585 (PMC7817015; doi:10.1371/journal.pone.0245585)
Supplement: S1 Table — (XLSX) [file pone.0245585.s002.xlsx]

## Sheet: Table S1
Parameters	Combined				Male				Females				P-value
	N	Median	Ref. Values	90% C.I†	N	Median	Ref. Values	95% C.I†	N	Median	Ref. Values	90% C.I†
RBC (106/µL)	982	5.03	3.97-6.28	3.90-4.01;6.18-6.39	494	5.31	4.20-6.47	4.11-4.31;6.37-6.54	488	4.69	3.83-5.71	3.69-3.92;5.59-5.76	<0.0001
Hb (g/dL)	985	14.1	10.60-17.34	10.33-10.9;17.15-17.6	500	15.2	12.35-17.75	11.55-12.5;17.40-17.95	485	13.2	10.22-15.50	10.02-10.5;15.4-15.8	<0.0001
HCT (%)	990	40.8	31.00-50.70	29.9-31.4;50.3-51.2	500	44.8	32.50-51.50	31.8-34.2;51.152.7	490	37.9	29.00-45.30	27.2-30.6;44.8-46.3	<0.0001
MCV (µm3)	956	81.8	68.20-95.00	66.7-69.1;93.9-96.1	472	82.5	67.30-96.50	66.0-69.1;95.3-97.3	484	80.8	68.40-92.00	66.9-69.5;90.7-93.7	<0.0001
MCH (pg)	958	28.4	23.20-32.50	23.0-23.6;32.2-32.7	486	28.6	23.30-32.70	22.9-23.9;32.4-33.2	472	28.3	23.10-32.20	22.9-23.6;32.0-32.6	0.0077
MCHC (g/dL)	863	34.3	31.70-36.70	31.4-31.8;36.6-36.9	421	34.4	31.40-36.60	31.2-31.8;36.5-36.8	442	34.3	31.80-36.9	31.6-32.1;36.6-37.2	0.655
RDW-CV (%)	986	11.8	8.70-14.40	8.5-8.7;14.3-14.67	499	11.4	8.55-13.80	8.4-8.7;13.7-14.25	487	12	8.70-14.94	8.62-8.8;14.44-15.4	<0.0001
RDW-SD (µm3	943	41.2	30.20-52.90	29.4-31.1;51.7-54.2	458	41.25	29.78-53.58	28.74-30.2;51.7-55.4	485	41.2	31.10-52.40	30.04-31.1;51.4-54.02	0.1813
PLT (103/µL)	967	255	140.20-384.00	135-148;372-402.04	493	237	127.10-357.30	116.73-137.61;347.78-371.82	474	269	158.88-405.00	152-165;392.91-419.71	<0.0001
WBC(103/µL)	968	5.2	3.16-7.73	3.04-3.27;7.56-7.89	493	4.98	3.08-7.67	2.97-3.20;7.34-7.87	475	5.39	3.28-7.85	3.04-3.48;7.57-8.01	<0.0001
LYM # (103/µL)	967	2.2	1.31-3.38	1.17-1.35;3.33-2.43	484	2.22	1.19-3.34	1.12-1.37;3.28-3.44	483	2.2	1.34-3.41	1.24-1.40;3.31-3.50	0.9316
LYM %	969	45.9	30.55-62.40	29.0-31.3;61.3-63.3	489	45.9	30.13-63.3	28.4-31.3;62.1-63.3	480	45.7	30.7-61.20	28.5-31.9;59.1-62.9	0.5084
MON # (103/µL)	954	0.4	0.20-0.68	0.19-0.2;0.66-0.7	485	0.4	0.19-0.70	0.18-0.2;0.68-0.73	469	0.39	0.20-0.66	0.19-0.21;0.64-0.67	0.7394
MON %	947	8	4.70-12.33	4.4-4.94;12.16-12.5	477	8	4.50-12.30	3.7-4.8;12-12.49	470	7.9	5.06-12.42	4.4-5.2;12.09-12.80	0.6892
NEU # (103/µL)	973	1.97	0.94-3.52	0.81-0.99;3.38-3.75	491	1.94	0.85-3.56	0.73-0.98;3.33-3.74	482	2.01	0.99-3.52	0.78-1.04;3.39-3.75	0.1228
NEU %	957	41.6	24.30-56.40	23.9-25.2;56.158.16	483	41.1	23.90-56.40	22.42-24.15;56.1-58.79	474	41.75	25.59-56.31	24.71-27.3;55.7-57.69	0.054
EOS # (103/µL)	821	0.08	0.02-0.20	0.01-0.02;0.19-0.2	404	0.09	0.02-0.20	0.01-0.02;0.2-0.21	417	0.07	0.02-0.19	0.01-0.02;0.18-0.2	0.002
EOS %	788	1.6	0.40-3.60	0.3-0.4;3.5-3.7	385	1.6	0.40-3.60	0.2-0.5;3.5-3.7	403	1.5	0.36-3.59	0.3-0.4;3.4-3.7	0.0019
BAS # (103/µL)	952	0.07	0.03-0.13	0.03-0.03;0.12-0.13	479	0.07	0.03-0.13	0.03-0.03;0.13-0.13	473	0.07	0.03-0.12	0..02-0.03;0.12-0.13	0.6964
BAS %	961	1.5	0.70-2.60	0.6-0.78;2.5-2.6	484	1.5	0.70-2.50	0.6-0.8;2.4-2.6	477	1.5	0.70-2.60	0.6-0.78;2.5-2.7	0.202
