# Supplementary material for: Reference intervals for selected haematological and biochemical parameters among apparently healthy adults in different eco-geographical zones in Ghana
Source: PLoS One. 2021 Jan 20;16(1):e0245585. doi: 10.1371/journal.pone.0245585 (PMC7817015; doi:10.1371/journal.pone.0245585)
Supplement: S2 Table — (XLSX) [file pone.0245585.s003.xlsx]

## Sheet: Table S2
Parameters	Coastal Savannah (CS)		Rain Forest (RF)		Savannah (S)		Transitional (T)		p-value	Significant pairs
	Median	Reference values	Median	Reference values	Median	Reference values	Median	Reference values
RBC	4.82	3.85 - 5.72	5.04	4.01 - 6.16	5.08	3.95 - 6.54	5.19	4.09 - 6.30	0.0001	CS&RF; CS&S; CS&T; RF&S; RF&T; S&T
Hb	13.6	10.21 - 16.36	13.9	10.25 - 17.20	14.3	10.73 - 17.74	14.6	11.70 -17.71	0.0001	CS&RF; CS&S; CS&T; RF&T; S&T
HCT	37.9	27.70 - 50.20	41.2	31.30 - 50.40	41.5	31.00 - 51.20	42.1	32.60 - 51.10	0.0001	CS&RF; CS&S; CS&T
MCV	81.9	65.70 - 97.20	83.1	70.50 - 93.20	81.3	69.30 - 92.50	81.2	68.3 - 91.8	0.0049	RF&S; RF&T
MCH	28.7	23.30 - 32.60	28.4	23.00 - 32.20	28	23.10 - 32.70	28.6	23.90 - 32.50	0.0117	CS&S; S&T
MCHC	34.3	31.20 - 37.30	34.3	31.60 - 36.50	34.3	32.20 - 36.10	34.6	32.10 - 36.90	0.0003	CS&T; RF&T; S&T
RDW-CV	10.2	8.61 - 14.00	11.8	8.50 - 14.14	12.1	8.80 - 15.38	12	8.80 - 14.40	0.0001	CS&RF; CS&S; CS&T; RF&S
RDW-SD	42.3	27.00 - 55.40	40.3	31.10 - 50.40	41.2	30.34 - 47.90	42	31.10 - 49.62	0.017	CS&RF; CS&S; CS&T
PLT	256.5	146.98 - 408.15	249.5	145.10 - 374.38	250	135.80 - 375.05	265	132.73 - 376.28	0.0576	-
WBC	5.2	3.44 - 8.01	5.08	3.09 - 7.42	5.15	2.97 - 7.67	5.31	3.30 - 7.84	0.0394	RF&T
LYM #	2.26	1.43 - 3.41	2.14	1.09 - 3.32	2.17	1.43 - 3.31	2.29	1.33 - 3.59	0.0027	CS&RF; RF&T
LYM %	45	28.53 - 59.49	45.4	33.33 - 63.30	45.8	29.10 - 62.93	47.2	31.30 - 60.62	0.0087	CS&RF; CS&T
MON #	0.42	0.21 - 0.70	0.34	0.20 - 0.66	0.39	0.18 - 0.68	0.42	0.20 - 0.68	0.0001	CS&RF; CS&S; RF&S; RF&T
MON %	8.3	5.10 - 12.56	7.8	3.77 - 11.30	7.9	4.75 - 12.24	8.1	4.70 - 12.72	0.0178	CS&RF
NEU #	2.08	1.09 - 3.72	1.92	0.84 - 3.30	1.9	0.49 - 3.39	2	0.99 - 3.59	0.0001	CS&RF; CS&S; CS&T
NEU %	41.9	26.45 - 58.87	42.9	23.90 - 55.42	41.6	23.61 - 55.79	40.25	24.38 - 56.56	0.0997	-
EOS #	0.08	0.02 - 0.20	0.07	0.02 - 0.19	0.09	0.02 - 0.20	0.08	0.02 - 0.20	0.0533	-
EOS %	1.6	0.28 - 3.52	1.5	0.37 - 3.63	1.6	0.40 - 3.56	1.6	0.40 - 3.70	0.7926	-
BAS #	0.08	0.03 - 0.13	0.07	0.02 - 0.13	0.08	0.03 - 0.13	0.07	0.04 - 0.12	0.0001	CS&RF; RF&S; RF&T
BAS %	1.5	0.70 - 2.50	1.4	0.52 - 2.60	1.6	0.80 - 2.60	1.5	0.70 - 2.50	0.0348	RF&S
The significant pairs refer to the pairs that were found to be significant after post hoc multiple comparison tests
