# Supplementary material for: Reference intervals for selected haematological and biochemical parameters among apparently healthy adults in different eco-geographical zones in Ghana
Source: PLoS One. 2021 Jan 20;16(1):e0245585. doi: 10.1371/journal.pone.0245585 (PMC7817015; doi:10.1371/journal.pone.0245585)
Supplement: S3 Table — (XLSX) [file pone.0245585.s004.xlsx]

## Sheet: Table S3
Reference Intervals	Combined				Males				Females				P-value
Analytes	N	Median	Ref. Values	95% C.I†	N	Median	Ref. Values	95% C.I†	N	Median	Ref. Values	95% C.I†
AST (U/L)	874	22.04	10.49 - 33.77	9.49-11.59; 32.57-34.10	443	23.64	11.72 - 34.09	10.31-13.36; 33.57-35.33	431	20.88	9.57 - 31.38	8.49-10.86; 30.48-33.55	<0.0001
ALT (U/L)	852	20.73	6.60 - 34.50	5.52-7.45; 33.56-35.43	424	21.79	8.02 - 35.30	7.33-9.21; 34.12-37.15	428	19.93	5.19 - 31.89	3.88-6.58; 30.51-35.14	<0.0001
ALP (U/L)	874	88.1	52.47 - 117.46	51.61-53.78; 116.06-118.27	443	102.96	63.51 - 118.68	62.05-69.03; 118.08-120.20	431	73.79	50.99 - 99.24	47.63-52.28; 97.77-99.94	<0.0001
GGT (U/L)	867	30.27	12.22 - 51.71	11.14-13.32; 50.32-53.18	437	33.63	14.48 - 53.66	11.29-15.58; 52.87-54.62	430	28.26	11.61 - 43.79	10.43-12.48; 41.56-47.14	<0.0001
BID (mg/dL)	871	0.144	0.037 - 0.309	0.032-0.044; 0.304-0.311	442	0.171	0.032 - 0.310	0.021-0.042; 0.307-0.314	429	0.118	0.044 - 0.305	0.037-0.049; 0.298-0.309	<0.0001
BIT (mg/dL)	865	0.907	0.542 - 1.169	0.524-0.553; 1.160-1.179	437	0.934	0.543 - 1.178	0.499-0.572; 1.169-1.185	428	0.876	0.540 - 1.159	0.518-0.553; 1.112-1.176	<0.0001
Albumin (g/dL)	869	4.38	3.82 - 4.86	3.77-3.86; 4.82-4.88	441	4.49	3.83 - 4.90	3.74-3.92; 4.85-4.94	428	4.29	3.77 - 4.76	3.73-3.86; 4.73-4.83	<0.0001
Prot-T (g/dL)	851	7.39	6.30-8.23	6.25-6.39; 8.20-8.26	431	7.5	6.26 - 8.25	6.23-6.43; 8.21-8.29	420	7.31	6.31 - 8.19	6.24-6.41; 8.13-8.26	<0.0001
TChol (mg/dL)	869	166.4	128.0 - 207.9	121.9-129.9; 207.0-208.3	439	169.2	126.0 - 207.6	119.6-129.8; 206.7-208.4	430	162.8	128.7 - 208.0	121.6-131.4; 206.8-208.7	0.0578
Trig (mg/dL)	872	84.5	43.4 - 126.4	41.8-45.0; 122.4-129.2	443	89.4	42.2 - 129.5	40.6-44.2; 126.0-130.5	429	80.8	44.3 - 119.5	43.1-47.1; 118.6-126.1	0.0017
HDL-C (mg/dL)	871	54.3	39.00 - 72.03	37.99-39.56; 70.73-72.91	443	51.93	38.57 - 69.10	37.05-39.38; 68.28-70.72	428	56.35	39.59 - 73.20	38.56-41.07; 72.42-75.43	<0.0001
LDL-C (mg/dL)	871	96,6	58.9 - 133.0	57.5-60.4; 131.7-134.3	442	99.8	58.2 - 134.4	52.7-62.5; 132.5-137.6	429	93.4	59.4 - 130.6	58.1-60.3; 127.6-134.1	0.0002
Urea (mg/dL)	863	19.91	13.20 - 23.01	12.78-13.39; 22.94-23.06	437	20.42	14.00 - 23.03	13.41-14.35; 23.00-23.15	426	18.64	12.44 - 22.83	12.23-13.17; 22.59-23.07	<0.0001
Creatinine (mg/dL)	825	0.891	0.594 - 1.175	0.552-0.607; 1.125-1.189	440	0.941	0.605 - 1.192	0.535-0.617; 1.177-1.218	385	0.82	0.580 - 1.093	0.551-0.605; 1.070-1.117	<0.0001
The significant pairs refer to the pairs that were found to be significant after post hoc multiple comparison tests
