# Supplementary material for: Reference intervals for selected haematological and biochemical parameters among apparently healthy adults in different eco-geographical zones in Ghana
Source: PLoS One. 2021 Jan 20;16(1):e0245585. doi: 10.1371/journal.pone.0245585 (PMC7817015; doi:10.1371/journal.pone.0245585)
Supplement: S4 Table — (XLSX) [file pone.0245585.s005.xlsx]

## Sheet: Table S4
Zone	Coastal Savannah				Rain Forest				Savannah				Transitional				P-value	Significant pairs*
Analytes	N	Median	Ref. Values	95% C.I†	N	Median	Ref. Values	95% C.I†	N	Median	Ref. Values	95% C.I†	N	Median	Ref. Values	95% C.I†
AST (U/L)	245	21.79	8.71 - 34.10	7.84-11.34; 32.75-35.88	262	22.11	11.75 - 34.53	10.91-13.37; 32.82-35.72	127	21.61	11.74 - 33.44	10.44-13.30; 30.41-35.97	240	22.65	9.07 - 31.84	7.42-11.06; 31.03-32.87	0.8236
ALT (U/L)	233	16.29	4.51 - 37.08	3.50-5.54; 34.99-38.37	255	20.73	10.14 - 33.00	8.63-10.65; 30.49-39.38	125	22.07	6.61 - 32.89	2.95-8.78; 31.20-33.39	239	23.35	7.48 - 34.11	4.83-9.66; 33.55-35.15	0.0001	CS&RF; CS&S;CS&T;RF&T
ALP (U/L)	245	89.1	52.83 - 118.88	51.69-54.09; 116.81-121.26	262	90.37	51.85 - 117.95	48.01-56.10; 114.18-119.09	127	86.54	52.35 - 116.63	50.55-55.09; 110.98-117.26	240	84.82	51.72 - 117.43	50.12-56.69; 114.38-118.43	0.1034
GGT (U/L)	238	27.44	12.65 - 54.55	10.53-13.93; 53.00-54.89	262	30.83	12.51 - 52.80	9.80-13.95; 49.35-54.61	127	29.51	10.15 - 48.15	8.57-12.22; 41.45-51.39	240	32.57	12.32 - 49.70	10.90-14.85; 49.17-50.49	0.0003	CS&T; S&T
BID (mg/dL)	245	0.18	0.025 - 0.313	0.018-0.042; 0.309-0.317	259	0.139	0.031 - 0.309	0.020-0.048; 0.299-0.314	127	0.108	0.062 - 0.299	0.045-0.065; 0.276-0.315	240	0.138	0.038 -0.302	0.034-0.046; 0.279-0.308	0.0001	CS&RF; CS&S; CS&T
BIT (mg/dL)	242	0.865	0.492 - 1.169	0.429-0.524; 1.149-1.200	260	0.948	0.569 - 1.179	0.553-0.597; 1.166-1.194	124	0.886	0.537 - 1.132	0.397-0.616; 1.097-1.177	239	0.907	0.553 - 1.176	0.516-0.596; 1.137-1.182	0.0001	CS&RF; CS&T; RF&S; RF&T
Albumin (g/dL)	240	4.32	3.77 - 4.81	3.59-3.86; 4.77-4.87	262	4.42	3.77 - 4.84	3.65-3.85; 4.77-4.90	127	4.42	3.96 - 4.85	3.78-4.07-4.75-4.93	240	4.37	3.83 - 4.92	3.74-3.91; 4.86-4.94	0.0071	CS&RF; CS&S
Prot-T (g/dL)	230	7.18	6.21 - 8.27	6.18-6.26; 8.21-8.30	255	7.45	6.40 - 8.23	6.23-6.50; 8.19-8.30	126	7.42	128.4 - 208.0	6.17-6.54; 8.11-8.30	240	7.39	6.86 - 8.19	6.75-6.95; 8.14-8.24	0.001	CS&RF; CS&S; CS&T
TChol (mg/dL)	244	175.4	119.0 - 208.4	115.4-124.6; 207.8-209.2	260	166.1	126.4 - 206.2	120.5-129.8; 203.8-208.9	126	158.9	128.4 - 208.0	121.9-133.0; 194.5-224.4	239	165.5	134.9 - 206.2	132.2-138.0; 200.3-208.3	0.0001	CS&RF; CS&S; CS&T; RF&S
Trig (mg/dL)	244	85.8	41.9 - 132.2	35.6-44.3; 128.5-140.6	261	78.7	43.5 - 121.5	41.9-46.7; 118.4-129.5	127	77.5	40.8 - 115.5	39.0-43.4; 107.3-126.7	240	93.1	49.2 - 119.8	43.8-52.3; 118.6-123.8	0.0001	CS&RF; CS&S; CS&T; RF&T; S&T
HDL-C (mg/dL)	243	55.88	38.03 - 73.88	36.03-39.32; 71.34-75.86	261	53.83	38.55 - 70.05	36.55-40.82; 66.60-72.63	127	59.18	43.65 -72.90	38.65-46.28; 72.43-75.28	240	51.76	39.38 - 70.17	37.09-40.29; 68.31-72.19	0.0001	CS&S; CS&T; RF&S; S&T
LDL-C (mg/dL)	244	104.9	53.5 - 137.6	48.6-58.6; 133.0-139.0	260	98.4	60.4 - 133.9	57.2-64.5; 129.0-137.3	127	87.4	58.3 - 126.1	54.5-61.0; 115.9-134.1	240	95.6	65.1 - 125.8	60.2-70.3; 121.3-133.7	0.0001	CS&RF; CS&S; CS&T; RF&S; S&T
Urea (mg/dL)	241	20.43	13.20 - 23.07	12.03-13.50; 22.99-23.77	259	19.78	13.25 - 23.01	12.38-14.35; 22.89-23.06	124	19.19	13.17 - 22.97	11.36-13.85; 22.37-23.77	239	19.85	12.84 - 23.01	12.43-13.47; 22.56-23.26	0.0104	CS&S
Creatinine (mg/dL)	204	0.841	0.607 - 1.130	0.605-0.621; 1.075-1.227	259	0.857	0.603 - 1.190	0.540-0.620; 1.150-1.230	125	0.861	0.518 - 1.061	0.438-0.538; 1.037-1.074	237	0.961	0.625 - 1.187	0.548-0.641; 1.121-1.213	0.0001	CS&RF; CS&T; RF&T; S&T
The significant pairs refer to the pairs that were found to be significant after post hoc multiple comparison tests
